# Supplementary material for: Non‐Markov Nonparametric Estimation of Complex Multistate Outcomes After Hematopoietic Stem Cell Transplantation
Source: Biom J. 2025 Oct 29;67(6):e70082. doi: 10.1002/bimj.70082 (PMC12569748; doi:10.1002/bimj.70082)
Supplement: Supplementary file 1 — Supporting File: bimj70082o‐supo‐0001o‐Code.zip. [file BIMJ-67-e70082-s001.zip]

Archive with 45 entries (35 files):
- Code_supplement/
- Code_supplement/Functions/
- Code_supplement/Functions/approx_true_cgrfs_fct.R
- Code_supplement/Functions/bootstraps.R
- Code_supplement/Functions/Confidence_band/
- Code_supplement/Functions/Confidence_band/cov_prob_cb.R
- Code_supplement/Functions/Confidence_band/help_fct_cov_prob.R
- Code_supplement/Functions/Confidence_interval/
- Code_supplement/Functions/Confidence_interval/cov_prob_ci.R
- Code_supplement/Functions/Confidence_interval/loglog_ci_efron.R
- Code_supplement/Functions/Confidence_interval/loglog_ci_wb.R
- Code_supplement/Functions/Confidence_interval/quantile_efron.R
- Code_supplement/Functions/Confidence_interval/quantile_wb.R
- Code_supplement/Functions/conf_bands.R
- Code_supplement/Functions/conf_bands_cov_prob.R
- Code_supplement/Functions/conf_interv.R
- Code_supplement/Functions/conf_interv_cov_prob.R
- Code_supplement/Functions/Efrons_bootstrap/
- Code_supplement/Functions/Efrons_bootstrap/efron_AJE_illDeath.R
- Code_supplement/Functions/Efrons_bootstrap/efron_AJE_prog.R
- Code_supplement/Functions/Efrons_bootstrap/efron_KME_comb.R
- Code_supplement/Functions/Efrons_bootstrap/help_fct_efron.R
- Code_supplement/Functions/Estimators/
- Code_supplement/Functions/Estimators/KME_prog.R
- Code_supplement/Functions/Functions_based_on_R-Code_Tobias_Bluhmki/
- Code_supplement/Functions/Functions_based_on_R-Code_Tobias_Bluhmki/loglog_cb_efron.R
- Code_supplement/Functions/Functions_based_on_R-Code_Tobias_Bluhmki/loglog_cb_wb.R
- Code_supplement/Functions/Functions_based_on_R-Code_Tobias_Bluhmki/wb_AJE_illDeath.R
- Code_supplement/Functions/Functions_based_on_R-Code_Tobias_Bluhmki/wb_AJE_prog.R
- Code_supplement/Functions/Functions_based_on_R-Code_Tobias_Bluhmki/wb_KME_comb.R
- Code_supplement/Functions/Simulation/
- Code_supplement/Functions/Simulation/progr_to_illDeath.R
- Code_supplement/Functions/Simulation/simu_progr_six_state.R
- Code_supplement/Functions/simul_and_estimate_cgrfs.R
- Code_supplement/Pseudo_data/
- Code_supplement/Pseudo_data/pseudo_data_illDeath.RData
- Code_supplement/Pseudo_data/pseudo_data_prog.RData
- Code_supplement/readme.pdf
- Code_supplement/Results/
- Code_supplement/Results/Example_figure_2.jpeg
- Code_supplement/Results/Table_3.RData
- Code_supplement/Results/Table_4.RData
- Code_supplement/Results/Table_5.RData
- Code_supplement/Results/Table_6.RData
- Code_supplement/runme.R
