# Supplementary material for: Non‐Markov Nonparametric Estimation of Complex Multistate Outcomes After Hematopoietic Stem Cell Transplantation
Source: Biom J. 2025 Oct 29;67(6):e70082. doi: 10.1002/bimj.70082 (PMC12569748; doi:10.1002/bimj.70082)
Supplement: Supplementary file 1 — Supporting File: bimj70082o‐supo‐0001o‐Code.zip. [file BIMJ-67-e70082-s001.zip › Code_supplement/Functions/approx_true_cgrfs_fct.R]

source("./Functions/Simulation/simu_progr_six_state.R")
# Simulation
approx_true_cgrfs_fct <- function(){
  ## ---------------------------------------------------------------------------------------------
  ## Author: Judith Vilsmeier
  ## ---------------------------------------------------------------------------------------------
  ## Description: Simulates a dataset with 200000 patients and no censoring and approximates the
  ##              true CGRFS
  ## ---------------------------------------------------------------------------------------------
  ## Required Packages: etm
  ## ---------------------------------------------------------------------------------------------
  ## Required Functions: simu_progr_six_state
  ## ---------------------------------------------------------------------------------------------
  ## Input:       
  ## ---------------------------------------------------------------------------------------------
  ## Output: The simulated dataset and the approximated true CGRFS are automatically saved in the
  ##         file "./Approximated true values"
  ## ---------------------------------------------------------------------------------------------
  
  ## Parameter settings
  # Number of simulated datasets
  K <- 1
  # Number of patients per dataset
  n <- 200000
  # Define transition hazard for every transition in progressive six-state model
  hazards <- c(0.0009, 0.00075, 0.0007, 0.0006, 0.0011, 0.0006, 0.0008, 0.0006, 0.0006)
  names(hazards) <- c("01","05","12","15","23","25","34","35","45")
  # Shape and rate for Gamma frailty, mean = variance = 2
  gam_shape <- 2
  gam_rate <- 1
  # Simulation with censored observations
  censoring <- FALSE
  # Rate for exponential distribution of the right-censoring times
  exp_rate <- 0.00095
  #Seed for simulation
  seed <- 393
  
  # Transition matrix of the progressive six-state model
  tra <- matrix(ncol = 6, nrow = 6, FALSE)
  tra[1, c(2, 6)] <- TRUE
  tra[2, c(3, 6)] <- TRUE
  tra[3, c(4, 6)] <- TRUE
  tra[4, c(5, 6)] <- TRUE
  tra[5, 6] <- TRUE
  # Initialize state names for the progressive six-state model
  state.names <- c("0", "1", "2", "3", "4", "5")
  
  # Generate a dataset with 200000 patients and no censoring for approximation of true values
  simul_prog_n200000_noCens <- simu_progr_six_state(n, hazards, gam_shape, gam_rate, censoring, 
                                                    exp_rate, seed)
  save(simul_prog_n200000_noCens, file="./Approximated_true_CGRFS/simul_prog_n200000_noCens.RData")

  ## Approximated true CGRFS
  tr.prob_prog_n200000_noCens <- etm(simul_prog_n200000_noCens, state.names, tra, "cens", 0)
  times <- tr.prob_prog_n200000_noCens$time[tr.prob_prog_n200000_noCens$time >= s & 
                                              tr.prob_prog_n200000_noCens$time <= tau]
  est00 <- trprob(tr.prob_prog_n200000_noCens, tr.choice = "0 0", times)
  est02 <- trprob(tr.prob_prog_n200000_noCens, tr.choice = "0 2", times)           
  est04 <- trprob(tr.prob_prog_n200000_noCens, tr.choice = "0 4", times)
  approx_true_cgrfs <- est00+est02+est04
  names(approx_true_cgrfs) <- as.character(times)
  save(approx_true_cgrfs, file="./Approximated_true_CGRFS/approx_true_cgrfs.RData") 
}
