# Supplementary material for: Non‐Markov Nonparametric Estimation of Complex Multistate Outcomes After Hematopoietic Stem Cell Transplantation
Source: Biom J. 2025 Oct 29;67(6):e70082. doi: 10.1002/bimj.70082 (PMC12569748; doi:10.1002/bimj.70082)
Supplement: Supplementary file 1 — Supporting File: bimj70082o‐supo‐0001o‐Code.zip. [file BIMJ-67-e70082-s001.zip › Code_supplement/Functions/bootstraps.R]

source("./Functions/Efrons_bootstrap/efron_AJE_illDeath.R")
source("./Functions/Efrons_bootstrap/efron_AJE_prog.R")
source("./Functions/Efrons_bootstrap/efron_KME_comb.R")
source("./Functions/Functions_based_on_R-Code_Tobias_Bluhmki/wb_AJE_illDeath.R")
source("./Functions/Functions_based_on_R-Code_Tobias_Bluhmki/wb_AJE_prog.R")
source("./Functions/Functions_based_on_R-Code_Tobias_Bluhmki/wb_KME_comb.R")

bootstraps <- function(n, K, B, s, tau, ncores){
  ## ---------------------------------------------------------------------------------------------
  ## Author: Judith Vilsmeier
  ## ---------------------------------------------------------------------------------------------
  ## Description: Efron's Bootstrap and wild bootstrap for each estimator on each dataset in list 
  ##              generated by function simul_and_estimate_cgrfs (loads this list automatically)
  ## ---------------------------------------------------------------------------------------------
  ## Required Packages: parallel
  ## ---------------------------------------------------------------------------------------------
  ## Required Functions: efron_AJE_illDeath, efron_AJE_prog, efron_KME_comb, wb_AJE_illDeath,
  ##                     wb_AJE_prog, wb_KME_comb
  ## ---------------------------------------------------------------------------------------------
  ## Input:       n: number of patients per dataset
  ##              K: number of simulated datasets
  ##              B: number of bootstrap iterations
  ##        s & tau: margins of time interval [s,tau]
  ##         ncores: number of cores used for parallelization
  ## --------------------------------------------------------------------------------------------
  ## Output: List containing the bootstraped values are automatically saved in the files 
  ##         "./Simulation n = n/Efrons bootstrap" and "./Simulation n = n/Wild bootstrap"
  ## ---------------------------------------------------------------------------------------------
  
  ## Parameter settings
  # Seeds for bootstrap
  seeds_boot <- 1:1000*1000000+234567
  
  dir <- paste0("./Simulation_n=", n)
  
  ##########################################################################
  ### Efron's Bootstrap and wild bootstrap for each estimator
  load(paste0(dir,"/simul_illDeath.RData"))
  load(paste0(dir,"/simul_prog.RData"))
  load(paste0(dir,"/Estimated_CGRFS/event_times.RData"))
  load(paste0(dir,"/Estimated_CGRFS/KMEs.RData"))
  
  ## AJE illness-death model with recovery
  # Efron's bootstrap
  AJE_illDeath_efron_values <- efron_AJE_illDeath(simul_illDeath, B, n, event_times, seeds_boot, ncores)
  save(AJE_illDeath_efron_values, file=paste0(dir, "/Efrons_bootstrap/AJE_illDeath_efron_values.RData"))
  rm(AJE_illDeath_efron_values)
  # Wild bootstrap
  AJE_illDeath_wb_values <- lapply(seq_along(simul_illDeath), function(x) wb_AJE_illDeath(simul_illDeath[[x]], 
                                                                            B, s, tau, ncores, seeds_boot[x]))
  save(AJE_illDeath_wb_values, file=paste0(dir, "/Wild_bootstrap/AJE_illDeath_wb_values.RData"))
  rm(simul_illDeath, AJE_illDeath_wb_values)

  ## AJE progressive six-state model
  # Efron's bootstrap
  AJE_prog_efron_values <- efron_AJE_prog(simul_prog, B, n, event_times, seeds_boot, ncores)
  save(AJE_prog_efron_values, file=paste0(dir, "/Efrons_bootstrap/AJE_prog_efron_values.RData"))
  rm(AJE_prog_efron_values)
  # Wild bootstrap
  AJE_prog_wb_values <- lapply(seq_along(simul_prog), function(x) wb_AJE_prog(simul_prog[[x]], B, s, 
                                                                              tau, ncores, seeds_boot))
  save(AJE_prog_wb_values, file=paste0(dir, "/Wild_bootstrap/AJE_prog_wb_values.RData"))
  rm(AJE_prog_wb_values)
  
  ## Linear combination of KMEs progressive six-state model
  # Efron's bootstrap
  KME_comb_efron_values <- efron_KME_comb(simul_prog, B, n, event_times, seeds_boot, ncores)
  save(KME_comb_efron_values, file=paste0(dir, "/Efrons_bootstrap/KME_comb_efron_values.RData"))
  rm(KME_comb_efron_values)
  # Wild bootstrap
  KME_comb_wb_values <- lapply(seq_along(simul_prog), function(x) wb_KME_comb(simul_prog[[x]], B, s, 
                                                              tau, KMEs[[x]], ncores, seeds_boot[x]))
  save(KME_comb_wb_values, file=paste0(dir, "/Wild_bootstrap/KME_comb_wb_values.RData"))
  rm(simul_prog, KME_comb_wb_values, event_times, KMEs)
}
