# Supplementary material for: Non‐Markov Nonparametric Estimation of Complex Multistate Outcomes After Hematopoietic Stem Cell Transplantation
Source: Biom J. 2025 Oct 29;67(6):e70082. doi: 10.1002/bimj.70082 (PMC12569748; doi:10.1002/bimj.70082)
Supplement: Supplementary file 1 — Supporting File: bimj70082o‐supo‐0001o‐Code.zip. [file BIMJ-67-e70082-s001.zip › Code_supplement/Functions/Confidence_band/cov_prob_cb.R]

source("./Functions/Confidence_band/help_fct_cov_prob.R")

cov_prob_cb <- function(cb_list, t.1, t.2_vec, est_true_vec, ncores){
  ## -------------------------------------------------------------------------------------------
  ## Author: Judith Vilsmeier
  ## -------------------------------------------------------------------------------------------
  ## Description: Computes coverage probabilities of confidence bands over different 
  ##              time intervals
  ## -------------------------------------------------------------------------------------------
  ## Required Packages: parallel
  ## -------------------------------------------------------------------------------------------
  ## Required Functions: help_fct_cov_prob
  ## -------------------------------------------------------------------------------------------
  ## Input:      cb_list: list of confidence bands generated by function loglog_cb_efron or
  ##                      loglog_cb_wb
  ##                 t.1: lower margin of time intervals over which the confidence bands were 
  ##                      computed
  ##          t.2_vec: upper margins of time intervals over which the confidence bands were 
  ##                      computed
  ##        est_true_vec: vector of approximated true CGRFS
  ##              ncores: number of cores used for parallelization
  ## -------------------------------------------------------------------------------------------
  ## Output: A matrix containing the coverage probability for each time interval
  ## -------------------------------------------------------------------------------------------

  # Output matrix (columns = time points)
  coverage_prob <- matrix(0, ncol = length(t.2_vec), nrow = 1)
  sum <- 0
  for(j in 1:length(t.2_vec)){
    # Only the approximated true values for time points >= t.1 and <= t.2=t.2_vec[j]]
    est_true <- est_true_vec[which(as.numeric(names(est_true_vec)) >= t.1)]
    est_true <- est_true[which(as.numeric(names(est_true)) <= t.2_vec[j])]
    # Iterate over all confidence bands with the same t.2 = t.2_vec[j]
    cov <- mclapply(seq_along(cb_list), function(x) help_fct_cov_prob(cb_list[[x]][[j]], est_true),mc.cores = ncores)
    # Number of confidence bands which include all true values
    coverage_prob[1,j] <- Reduce("+", cov)
  }
  # Divide by number of confidence bands
  coverage_prob <- coverage_prob/length(cb_list)
  colnames(coverage_prob) <- paste0(t.1,"_",t.2_vec)
  return(coverage_prob)
}
