# Supplementary material for: Non‐Markov Nonparametric Estimation of Complex Multistate Outcomes After Hematopoietic Stem Cell Transplantation
Source: Biom J. 2025 Oct 29;67(6):e70082. doi: 10.1002/bimj.70082 (PMC12569748; doi:10.1002/bimj.70082)
Supplement: Supplementary file 1 — Supporting File: bimj70082o‐supo‐0001o‐Code.zip. [file BIMJ-67-e70082-s001.zip › Code_supplement/Functions/Confidence_band/help_fct_cov_prob.R]

help_fct_cov_prob <- function(cb, est_true_vec){
  ## -------------------------------------------------------------------------------------------
  ## Author: Judith Vilsmeier
  ## -------------------------------------------------------------------------------------------
  ## Description: Checks whether a confidence band includes all true values
  ## -------------------------------------------------------------------------------------------
  ## Required Packages: 
  ## -------------------------------------------------------------------------------------------
  ## Input:           cb: confidence band generated by function loglog_cb_efron or
  ##                      loglog_cb_wb
  ##        est_true_vec: vector of approximated true CGRFS
  ## -------------------------------------------------------------------------------------------
  ## Output: 1 if confidence band includes all true values, 0 otherwise
  ## -------------------------------------------------------------------------------------------

  # Get the event point included in the confidence band
  timepoints_cb <- as.numeric(rownames(cb))
  # Only the approximated values at time points >= the first event point included in the 
  # confidence band
  est_true <- est_true_vec[which(as.numeric(names(est_true_vec)) >= timepoints_cb[1])]
  timepoints_true <- as.numeric(names(est_true))
  # Checks if the confidence band includes all true values
  for(j in 1:length(est_true)){
    # Find the upper and lower limits of the confidence band for each true value
    cb_lower <- cb[as.character(max(timepoints_cb[timepoints_cb <= timepoints_true[j]])),1]
    cb_upper <- cb[as.character(max(timepoints_cb[timepoints_cb <= timepoints_true[j]])),2]
    # Check if true value in within the confidence band limits, if not return zero and stop, 
    # otherwise continue
    if(est_true[j] < cb_lower | est_true[j] > cb_upper){
      return(0)
    }
  }
  # If all true values are within the confidence band limits, return one
  return(1)
}
