# Supplementary material for: Non‐Markov Nonparametric Estimation of Complex Multistate Outcomes After Hematopoietic Stem Cell Transplantation
Source: Biom J. 2025 Oct 29;67(6):e70082. doi: 10.1002/bimj.70082 (PMC12569748; doi:10.1002/bimj.70082)
Supplement: Supplementary file 1 — Supporting File: bimj70082o‐supo‐0001o‐Code.zip. [file BIMJ-67-e70082-s001.zip › Code_supplement/Functions/Confidence_interval/cov_prob_ci.R]

cov_prob_ci <- function(ci_list, eval.times, est_true_vec, ncores){
  ## ------------------------------------------------------------------------------------------
  ## Author: Judith Vilsmeier
  ## ------------------------------------------------------------------------------------------
  ## Description: Computes coverage probabilities of confidence intervals at different 
  ##              time points
  ## ------------------------------------------------------------------------------------------
  ## Required Packages:
  ## ------------------------------------------------------------------------------------------
  ## Input:      ci_list: list of confidence intervals generated by function loglog_ci
  ##          eval.times: time points for which confidence intervals were computed
  ##        est_true_vec: vector of approximated true CGRFS
  ## ------------------------------------------------------------------------------------------
  ## Output: A matrix containing the coverage probability for each time point in eval.times
  ## ------------------------------------------------------------------------------------------
  
  
  # Check whether approximated true CGRFS lays within confidence interval limits for each confidence
  # interval and each timepoint in eval.times
  cov_prob_list <- mclapply(seq_along(eval.times), function(j){
    cov_num <- 0
    # Get approximated true CGRFS for time point eval.times[j]
    est_true <- est_true_vec[max(which(as.numeric(names(est_true_vec)) <= eval.times[j]))]
    for(i in 1:length(ci_list)){
      # Check whether approximated true CGRFS lays within confidence interval limits
      # if yes: add 1 to cov_num
      if(ci_list[[i]][j, 1] <= est_true && est_true <= ci_list[[i]][j, 2]){
        cov_num <- cov_num + 1
      }
    }
    return(cov_num)
  }, mc.cores = ncores)
  
  # Output matrix (columns = time points)
  coverage_prob <- matrix(0, ncol = length(eval.times), nrow = 1)
  coverage_prob[1,] <- unlist(cov_prob_list)
  # Divide by number of confidence intervals
  coverage_prob <- coverage_prob/length(ci_list)
  colnames(coverage_prob) <- eval.times
  return(coverage_prob)
}
