# Supplementary material for: Non‐Markov Nonparametric Estimation of Complex Multistate Outcomes After Hematopoietic Stem Cell Transplantation
Source: Biom J. 2025 Oct 29;67(6):e70082. doi: 10.1002/bimj.70082 (PMC12569748; doi:10.1002/bimj.70082)
Supplement: Supplementary file 1 — Supporting File: bimj70082o‐supo‐0001o‐Code.zip. [file BIMJ-67-e70082-s001.zip › Code_supplement/Functions/Confidence_interval/loglog_ci_wb.R]

loglog_ci_wb <- function(quantiles, est, eval.times){
  ## ----------------------------------------------------------------------------------------------
  ## Author: Judith Vilsmeier
  ## ----------------------------------------------------------------------------------------------
  ## Description: Computes log-log transformed confidence interval at different time points
  ## ----------------------------------------------------------------------------------------------
  ## Required Packages:
  ## ----------------------------------------------------------------------------------------------
  ## Input:  quantiles: vector of quantiles generated by function quantile_efron or quantile_wb
  ##               est: CGRFS estimated on the original dataset (not the bootstrapped datasets)
  ##        eval.times: time points for which confidence intervals are computed
  ## ----------------------------------------------------------------------------------------------
  ## Output: A matrix containing the lower and upper limit of the confidence interval for each 
  ##         time point in eval.times
  ## ----------------------------------------------------------------------------------------------
  
  conf_lower <- 0
  conf_upper <- 0
  # Output matrix (rows = time points, columns = limits of confidence interval)
  ci <- matrix(nrow=length(eval.times), ncol=2)
  # Compute confidence interval for each time point in eval.times
  for(i in 1:length(eval.times)){
    # Get quantile and estimated CGRFS for time point eval.times[j]
    quantile <- quantiles[max(which(as.numeric(names(quantiles)) <= eval.times[i]))]
    est_val <- est[max(which(as.numeric(names(est)) <= eval.times[i]))]
    # Compute lower and upper limit
    conf_lower <- ifelse(est_val == 1, 1, 1 - (1 - est_val)^(exp(-quantile/((est_val - 1) * log(1 - est_val)))))
    conf_upper <- ifelse(est_val == 1, 1, 1 - (1 - est_val)^(exp(quantile/((est_val - 1) * log(1 - est_val)))))
    # Save limits in output matrix
    ci[i,]<- c(conf_lower, conf_upper)
  }
  rownames(ci) <- eval.times
  colnames(ci) <- c("lower", "upper")
  return(ci)
}
