# Supplementary material for: Non‐Markov Nonparametric Estimation of Complex Multistate Outcomes After Hematopoietic Stem Cell Transplantation
Source: Biom J. 2025 Oct 29;67(6):e70082. doi: 10.1002/bimj.70082 (PMC12569748; doi:10.1002/bimj.70082)
Supplement: Supplementary file 1 — Supporting File: bimj70082o‐supo‐0001o‐Code.zip. [file BIMJ-67-e70082-s001.zip › Code_supplement/Functions/Confidence_interval/quantile_wb.R]

quantile_wb <- function(matrix_boot, n, alpha){
  ## ----------------------------------------------------------------------------------------------
  ## Author: Judith Vilsmeier
  ## ----------------------------------------------------------------------------------------------
  ## Description: Computes (1-alpha/2) quantiles for computation of confidence intervals 
  ##              (based on the wild bootstrap)
  ## ----------------------------------------------------------------------------------------------
  ## Required Packages:
  ## ----------------------------------------------------------------------------------------------
  ## Input: matrix_boot: matrix containing bootstrap realizations generated by function wb_AJE_prog,
  ##                     wb_AJE_illDeath or wb_KME_comb
  ##                  n: number of patients per dataset
  ##              alpha: significance level for confidence interval
  ## ----------------------------------------------------------------------------------------------
  ## Output: Vector of quantiles
  ## ----------------------------------------------------------------------------------------------
  
  # Find quantile of bootstrap realizations per time point and divide by square root of n to get 
  # quantile for confidence interval computation
  q_boot <- apply(matrix_boot, 2, quantile, probs=c(1-alpha/2), na.rm=TRUE)/sqrt(n)
  return(q_boot)
}
