# Supplementary material for: Non‐Markov Nonparametric Estimation of Complex Multistate Outcomes After Hematopoietic Stem Cell Transplantation
Source: Biom J. 2025 Oct 29;67(6):e70082. doi: 10.1002/bimj.70082 (PMC12569748; doi:10.1002/bimj.70082)
Supplement: Supplementary file 1 — Supporting File: bimj70082o‐supo‐0001o‐Code.zip. [file BIMJ-67-e70082-s001.zip › Code_supplement/Functions/conf_bands.R]

source("./Functions/Functions_based_on_R-Code_Tobias_Bluhmki/loglog_cb_efron.R")
source("./Functions/Functions_based_on_R-Code_Tobias_Bluhmki/loglog_cb_wb.R")

conf_bands <- function(t.1, t.2_vec, n, alpha, B, ncores){
  ## ---------------------------------------------------------------------------------------------
  ## Author: Judith Vilsmeier
  ## ---------------------------------------------------------------------------------------------
  ## Description: Computes log-log transformed confidence bands
  ## ---------------------------------------------------------------------------------------------
  ## Required Packages: parallel
  ## ---------------------------------------------------------------------------------------------
  ## Required Functions: loglog_cb_efron, loglog_cb_wb
  ## ---------------------------------------------------------------------------------------------
  ## Input:     t.1: lower margin of time intervals over which the confidence bands are computed
  ##        t.2_vec: upper margins of time intervals over which the confidence bands are computed 
  ##              n: number of patients per dataset
  ##          alpha: significance level for confidence band
  ##              B: number of bootstrap iterations
  ##         ncores: number of cores used for parallelization
  ## --------------------------------------------------------------------------------------------
  ## Output: List containing the confidence bands automatically saved in the file
  ##         "./Simulation n = n/Confidence bands" 
  ## ---------------------------------------------------------------------------------------------

  ## Parameter settings
  dir <- paste0("./Simulation_n=", n)
  
  ## AJE illness-death model with recovery
  # Load bootstrap values and CGRFS estimated on the original datasets 
  load(paste0(dir, "/Efrons_bootstrap/AJE_illDeath_efron_values.RData"))
  load(paste0(dir, "/Wild_bootstrap/AJE_illDeath_wb_values.RData"))
  load(paste0(dir, "/Estimated_CGRFS/cgrfs_est_AJE_illDeath.RData"))
  # Efron's bootstrap
  loglog_cb_AJE_illDeath_efron <- mclapply(seq_along(AJE_illDeath_efron_values), function(x) 
    loglog_cb_efron(cgrfs_est_AJE_illDeath[[x]], n, AJE_illDeath_efron_values[[x]], alpha, B, t.1, t.2_vec), mc.cores = ncores)
  save(loglog_cb_AJE_illDeath_efron, file=paste0(dir, "/Confidence_bands/loglog_cb_AJE_illDeath_efron_t.1_", t.1, ".RData"))
  rm(AJE_illDeath_efron_values, loglog_cb_AJE_illDeath_efron)
  #Wild Bootstrap
  loglog_cb_AJE_illDeath_wb <- mclapply(seq_along(AJE_illDeath_wb_values), function(x) 
    loglog_cb_wb(cgrfs_est_AJE_illDeath[[x]], n, AJE_illDeath_wb_values[[x]], alpha, B, t.1, t.2_vec), mc.cores = ncores)
  save(loglog_cb_AJE_illDeath_wb, file=paste0(dir, "/Confidence_bands/loglog_cb_AJE_illDeath_wb_t.1_", t.1, ".RData"))
  rm(AJE_illDeath_wb_values, loglog_cb_AJE_illDeath_wb, cgrfs_est_AJE_illDeath)

  ## AJE progressive six-state model
  # Load bootstrap values and CGRFS estimated on the original datasets
  load(paste0(dir, "/Efrons_bootstrap/AJE_prog_efron_values.RData"))
  load(paste0(dir, "/Wild_bootstrap/AJE_prog_wb_values.RData"))
  load(paste0(dir, "/Estimated_CGRFS/cgrfs_est_AJE_prog.RData"))
  # Efron's bootstrap
  loglog_cb_AJE_prog_efron <- mclapply(seq_along(AJE_prog_efron_values), function(x) 
    loglog_cb_efron(cgrfs_est_AJE_prog[[x]], n, AJE_prog_efron_values[[x]], alpha, B, t.1, t.2_vec), mc.cores = ncores)
  save(loglog_cb_AJE_prog_efron, file=paste0(dir, "/Confidence_bands/loglog_cb_AJE_prog_efron_t.1_", t.1, ".RData"))
  rm(AJE_prog_efron_values, loglog_cb_AJE_prog_efron)
  # Wild bootstrap
  loglog_cb_AJE_prog_wb <- mclapply(seq_along(AJE_prog_wb_values), function(x) 
    loglog_cb_wb(cgrfs_est_AJE_prog[[x]], n, AJE_prog_wb_values[[x]], alpha, B, t.1, t.2_vec), mc.cores = ncores)
  save(loglog_cb_AJE_prog_wb, file=paste0(dir, "/Confidence_bands/loglog_cb_AJE_prog_wb_t.1_", t.1, ".RData"))
  rm(AJE_prog_wb_values, loglog_cb_AJE_prog_wb, cgrfs_est_AJE_prog)
  
  ## Linear combination of KMEs progressive six-state model
  # Load bootstrap values and CGRFS estimated on the original datasets 
  load(paste0(dir, "/Efrons_bootstrap/KME_comb_efron_values.RData"))
  load(paste0(dir, "/Wild_bootstrap/KME_comb_wb_values.RData"))
  load(paste0(dir, "/Estimated_CGRFS/cgrfs_est_KME_comb.RData"))
  # Efron's bootstrap
  loglog_cb_KME_comb_efron <- mclapply(seq_along(KME_comb_efron_values), function(x) 
    loglog_cb_efron(cgrfs_est_KME_comb[[x]], n, KME_comb_efron_values[[x]], alpha, B, t.1, t.2_vec), mc.cores = ncores)
  save(loglog_cb_KME_comb_efron, file=paste0(dir, "/Confidence_bands/loglog_cb_KME_comb_efron_t.1_", t.1, ".RData"))
  rm(KME_comb_efron_values, loglog_cb_KME_comb_efron)
  # Wild bootstrap
  loglog_cb_KME_comb_wb <- mclapply(seq_along(KME_comb_wb_values), function(x) 
    loglog_cb_wb(cgrfs_est_KME_comb[[x]], n, KME_comb_wb_values[[x]], alpha, B, t.1, t.2_vec), mc.cores = ncores)
  save(loglog_cb_KME_comb_wb, file=paste0(dir, "/Confidence_bands/loglog_cb_KME_comb_wb_t.1_", t.1, ".RData"))
  rm(KME_comb_wb_values, loglog_cb_KME_comb_wb, cgrfs_est_KME_comb)
}
