# Supplementary material for: Non‐Markov Nonparametric Estimation of Complex Multistate Outcomes After Hematopoietic Stem Cell Transplantation
Source: Biom J. 2025 Oct 29;67(6):e70082. doi: 10.1002/bimj.70082 (PMC12569748; doi:10.1002/bimj.70082)
Supplement: Supplementary file 1 — Supporting File: bimj70082o‐supo‐0001o‐Code.zip. [file BIMJ-67-e70082-s001.zip › Code_supplement/Functions/conf_bands_cov_prob.R]

source("./Functions/Confidence_band/cov_prob_cb.R")

conf_bands_cov_prob <- function(t.1, t.2_vec, n, B, ncores){
  ## ---------------------------------------------------------------------------------------------
  ## Author: Judith Vilsmeier
  ## ---------------------------------------------------------------------------------------------
  ## Description: Computes coverage probabilities for confidence bands generated with function
  ##              conf_bands
  ## ---------------------------------------------------------------------------------------------
  ## Required Packages:
  ## ---------------------------------------------------------------------------------------------
  ## Required Functions: cov_prob_cb
  ## ---------------------------------------------------------------------------------------------
  ## Input:     t.1: lower margin of time intervals over which the confidence bands are computed
  ##        t.2_vec: upper margins of time intervals over which the confidence bands are computed 
  ##              n: number of patients per dataset
  ##              B: number of bootstrap iterations
  ##         ncores: number of cores used for parallelization
  ## --------------------------------------------------------------------------------------------
  ## Output: Data.frame containing the coverage probabilities of the confidence bands computed 
  ##         over the time intervals [t.1,t.2]
  ## ---------------------------------------------------------------------------------------------

  ## Parameter settings
  dir <- paste0("./Simulation_n=", n)
  
  # Load approximated true CGRFS
  load("./Approximated_true_CGRFS/approx_true_cgrfs.RData") 
  
  ## AJE illness-death model with recovery
  # Efron's bootstrap
  load(paste0(dir, "/Confidence_bands/loglog_cb_AJE_illDeath_efron_t.1_", t.1, ".RData"))
  cov_prob_cb_AJE_illDeath_efron <- cov_prob_cb(loglog_cb_AJE_illDeath_efron, t.1, t.2_vec, 
                                                approx_true_cgrfs, ncores)
  rm(loglog_cb_AJE_illDeath_efron)
  #Wild Bootstrap
  load(paste0(dir,"/Confidence_bands/loglog_cb_AJE_illDeath_wb_t.1_",t.1,".RData"))
  cov_prob_cb_AJE_illDeath_wb <- cov_prob_cb(loglog_cb_AJE_illDeath_wb, t.1, t.2_vec, 
                                             approx_true_cgrfs, ncores)
  rm(loglog_cb_AJE_illDeath_wb)
  
  ## AJE progressive six-state model
  # Efron's bootstrap
  load(paste0(dir,"/Confidence_bands/loglog_cb_AJE_prog_efron_t.1_",t.1,".RData"))
  cov_prob_cb_AJE_prog_efron <- cov_prob_cb(loglog_cb_AJE_prog_efron, t.1, t.2_vec, 
                                            approx_true_cgrfs, ncores)
  rm(loglog_cb_AJE_prog_efron)
  # Wild bootstrap
  load(paste0(dir,"/Confidence_bands/loglog_cb_AJE_prog_wb_t.1_",t.1,".RData"))
  cov_prob_cb_AJE_prog_wb <- cov_prob_cb(loglog_cb_AJE_prog_wb, t.1, t.2_vec, 
                                         approx_true_cgrfs, ncores)
  rm(loglog_cb_AJE_prog_wb)

  ## Linear combination of KMEs progressive six-state model
  # Efron's bootstrap
  load(paste0(dir,"/Confidence_bands/loglog_cb_KME_comb_efron_t.1_",t.1,".RData"))
  cov_prob_cb_KME_comb_efron <- cov_prob_cb(loglog_cb_KME_comb_efron, t.1, t.2_vec, 
                                            approx_true_cgrfs, ncores)
  rm(loglog_cb_KME_comb_efron)
  # Wild bootstrap
  load(paste0(dir,"/Confidence_bands/loglog_cb_KME_comb_wb_t.1_",t.1,".RData"))
  cov_prob_cb_KME_comb_wb <- cov_prob_cb(loglog_cb_KME_comb_wb, t.1, t.2_vec, 
                                         approx_true_cgrfs, ncores)
  rm(loglog_cb_KME_comb_wb)

  # Output data.frame
  cov_prob_efron <- rbind(cov_prob_cb_AJE_illDeath_efron, cov_prob_cb_AJE_prog_efron,
                          cov_prob_cb_KME_comb_efron)
  cov_prob_wb <- rbind(cov_prob_cb_AJE_illDeath_wb, cov_prob_cb_AJE_prog_wb, cov_prob_cb_KME_comb_wb)
  cov_prob <- cbind(rep(t.1, 3),rep(n, 3), c("AJE (ill-death)", "AJE (prog)", "KME comb"), 
                    cov_prob_efron,cov_prob_wb)
  colnames(cov_prob) <- c("t.1", "n", "Estimator", paste0("Efron [t.1,",t.2_vec,"]"), 
                          paste0("WB [t.1,",t.2_vec,"]"))
  return(cov_prob)
}
