# Supplementary material for: Non‐Markov Nonparametric Estimation of Complex Multistate Outcomes After Hematopoietic Stem Cell Transplantation
Source: Biom J. 2025 Oct 29;67(6):e70082. doi: 10.1002/bimj.70082 (PMC12569748; doi:10.1002/bimj.70082)
Supplement: Supplementary file 1 — Supporting File: bimj70082o‐supo‐0001o‐Code.zip. [file BIMJ-67-e70082-s001.zip › Code_supplement/Functions/conf_interv.R]

source("./Functions/Confidence_interval/quantile_efron.R")
source("./Functions/Confidence_interval/quantile_wb.R")
source("./Functions/Confidence_interval/loglog_ci_efron.R")
source("./Functions/Confidence_interval/loglog_ci_wb.R")

conf_interv <- function(eval.times, n, alpha, ncores){
  ## -----------------------------------------------------------------------------------------------
  ## Author: Judith Vilsmeier
  ## -----------------------------------------------------------------------------------------------
  ## Description: Computes log-log transformed confidence intervals
  ## -----------------------------------------------------------------------------------------------
  ## Required Packages: parallel
  ## -----------------------------------------------------------------------------------------------
  ## Required Functions: quantile_efron, quantile_wb, loglog_ci
  ## -----------------------------------------------------------------------------------------------
  ## Input: eval.times: time points for which confidence intervals are computed
  ##                 n: number of patients per dataset
  ##             alpha: significance level for confidence interval
  ##            ncores: number of cores used for parallelization
  ## ----------------------------------------------------------------------------------------------
  ## Output: List containing the confidence intervals automatically saved in the file
  ##         "./Simulation n = n/Confidence intervals" 
  ## -----------------------------------------------------------------------------------------------

  ## Parameter settings
  dir <- paste0("./Simulation_n=", n)
  
  ## AJE illness-death model with recovery 
  load(paste0(dir, "/Efrons_bootstrap/AJE_illDeath_efron_values.RData"))
  load(paste0(dir, "/Wild_bootstrap/AJE_illDeath_wb_values.RData"))
  load(paste0(dir, "/Estimated_CGRFS/cgrfs_est_AJE_illDeath.RData"))
  # Efron's bootstrap
  AJE_illDeath_quantiles_efron <- mclapply(seq_along(AJE_illDeath_efron_values), function(x) 
    quantile_efron(AJE_illDeath_efron_values[[x]], cgrfs_est_AJE_illDeath[[x]], alpha), mc.cores=ncores)
  loglog_ci_AJE_illDeath_efron <- mclapply(seq_along(AJE_illDeath_quantiles_efron), function(x) 
    loglog_ci_efron(AJE_illDeath_quantiles_efron[[x]], cgrfs_est_AJE_illDeath[[x]], eval.times), mc.cores=ncores)
  save(loglog_ci_AJE_illDeath_efron, file=paste0(dir, "/Confidence_intervals/loglog_ci_AJE_illDeath_efron.RData"))
  rm(AJE_illDeath_efron_values, AJE_illDeath_quantiles_efron, loglog_ci_AJE_illDeath_efron)
  # Wild bootstrap
  AJE_illDeath_quantiles_wb <- mclapply(seq_along(AJE_illDeath_wb_values), function(x) 
    quantile_wb(AJE_illDeath_wb_values[[x]], n, alpha), mc.cores=ncores)
  loglog_ci_AJE_illDeath_wb <- mclapply(seq_along(AJE_illDeath_quantiles_wb), function(x) 
    loglog_ci_wb(AJE_illDeath_quantiles_wb[[x]], cgrfs_est_AJE_illDeath[[x]], eval.times), mc.cores=ncores)
  save(loglog_ci_AJE_illDeath_wb, file=paste0(dir, "/Confidence_intervals/loglog_ci_AJE_illDeath_wb.RData"))
  rm(AJE_illDeath_wb_values, AJE_illDeath_quantiles_wb, loglog_ci_AJE_illDeath_wb, cgrfs_est_AJE_illDeath)
  
  ## AJE progressive six-state model
  load(paste0(dir, "/Efrons_bootstrap/AJE_prog_efron_values.RData"))
  load(paste0(dir, "/Wild_bootstrap/AJE_prog_wb_values.RData"))
  load(paste0(dir, "/Estimated_CGRFS/cgrfs_est_AJE_prog.RData"))
  # Efron's bootstrap
  AJE_prog_quantiles_efron <- mclapply(seq_along(AJE_prog_efron_values), function(x) 
    quantile_efron(AJE_prog_efron_values[[x]], cgrfs_est_AJE_prog[[x]], alpha), mc.cores=ncores)
  loglog_ci_AJE_prog_efron <- mclapply(seq_along(AJE_prog_quantiles_efron), function(x) 
    loglog_ci_efron(AJE_prog_quantiles_efron[[x]], cgrfs_est_AJE_prog[[x]], eval.times), mc.cores=ncores)
  save(loglog_ci_AJE_prog_efron, file=paste0(dir, "/Confidence_intervals/loglog_ci_AJE_prog_efron.RData"))
  rm(AJE_prog_efron_values, AJE_prog_quantiles_efron, loglog_ci_AJE_prog_efron)
  # Wild bootstrap
  AJE_prog_quantiles_wb <- mclapply(seq_along(AJE_prog_wb_values), function(x) 
    quantile_wb(AJE_prog_wb_values[[x]], n, alpha), mc.cores=ncores)
  loglog_ci_AJE_prog_wb <- mclapply(seq_along(AJE_prog_quantiles_wb), function(x) 
    loglog_ci_wb(AJE_prog_quantiles_wb[[x]], cgrfs_est_AJE_prog[[x]], eval.times), mc.cores=ncores)
  save(loglog_ci_AJE_prog_wb, file=paste0(dir, "/Confidence_intervals/loglog_ci_AJE_prog_wb.RData"))
  rm(AJE_prog_wb_values, AJE_prog_quantiles_wb, loglog_ci_AJE_prog_wb, cgrfs_est_AJE_prog)

  ## Linear combination of KMEs progressive six-state model
  load(paste0(dir, "/Efrons_bootstrap/KME_comb_efron_values.RData"))
  load(paste0(dir, "/Wild_bootstrap/KME_comb_wb_values.RData"))
  load(paste0(dir, "/Estimated_CGRFS/cgrfs_est_KME_comb.RData"))
  # Efron's bootstrap
  KME_comb_quantiles_efron <- mclapply(seq_along(KME_comb_efron_values), function(x) 
    quantile_efron(KME_comb_efron_values[[x]], cgrfs_est_KME_comb[[x]], alpha), mc.cores=ncores)
  loglog_ci_KME_comb_efron <- mclapply(seq_along(KME_comb_quantiles_efron), function(x) 
    loglog_ci_efron(KME_comb_quantiles_efron[[x]], cgrfs_est_KME_comb[[x]], eval.times), mc.cores=ncores)
  save(loglog_ci_KME_comb_efron, file=paste0(dir, "/Confidence_intervals/loglog_ci_KME_comb_efron.RData"))
  rm(KME_comb_efron_values, KME_comb_quantiles_efron, loglog_ci_KME_comb_efron)
  # Wild bootstrap
  KME_comb_quantiles_wb <- mclapply(seq_along(KME_comb_wb_values), function(x) 
    quantile_wb(KME_comb_wb_values[[x]], n, alpha), mc.cores=ncores)
  loglog_ci_KME_comb_wb <- mclapply(seq_along(KME_comb_quantiles_wb), function(x) 
    loglog_ci_wb(KME_comb_quantiles_wb[[x]], cgrfs_est_KME_comb[[x]], eval.times), mc.cores=ncores)
  save(loglog_ci_KME_comb_wb, file=paste0(dir, "/Confidence_intervals/loglog_ci_KME_comb_wb.RData"))
  rm(KME_comb_wb_values, KME_comb_quantiles_wb, loglog_ci_KME_comb_wb, cgrfs_est_KME_comb)
}
