# Supplementary material for: Non‐Markov Nonparametric Estimation of Complex Multistate Outcomes After Hematopoietic Stem Cell Transplantation
Source: Biom J. 2025 Oct 29;67(6):e70082. doi: 10.1002/bimj.70082 (PMC12569748; doi:10.1002/bimj.70082)
Supplement: Supplementary file 1 — Supporting File: bimj70082o‐supo‐0001o‐Code.zip. [file BIMJ-67-e70082-s001.zip › Code_supplement/Functions/conf_interv_cov_prob.R]

source("./Functions/Confidence_interval/cov_prob_ci.R")

conf_interv_cov_prob <- function(eval.times, n, ncores){
  ## -----------------------------------------------------------------------------------------------
  ## Author: Judith Vilsmeier
  ## -----------------------------------------------------------------------------------------------
  ## Description: Computes coverage probabilities of confidence intervals generated with function
  ##              conf_interv
  ## -----------------------------------------------------------------------------------------------
  ## Required Packages: 
  ## -----------------------------------------------------------------------------------------------
  ## Required Functions: cov_prob_ci
  ## -----------------------------------------------------------------------------------------------
  ## Input: eval.times: time points for which confidence intervals are computed
  ##                 n: number of patients per dataset
  ##            ncores: number of cores used for parallelization
  ## ----------------------------------------------------------------------------------------------
  ## Output: Data.frame containing the coverage probabilities of the confidence intervals computed 
  ##         at the time points in eval.times
  ## -----------------------------------------------------------------------------------------------
  
  ## Parameter settings
  dir <- paste0("./Simulation_n=", n)
  
  # Approximated true CGRFS
  load("./Approximated_true_CGRFS/approx_true_cgrfs.RData")
  
  ## AJE illness-death model with recovery 
  # Efron's bootstrap
  load(paste0(dir, "/Confidence_intervals/loglog_ci_AJE_illDeath_efron.RData"))
  cov_prob_ci_AJE_illDeath_efron <- cov_prob_ci(loglog_ci_AJE_illDeath_efron, eval.times, 
                                                approx_true_cgrfs, ncores)
  rm(loglog_ci_AJE_illDeath_efron)
  # Wild bootstrap
  load(paste0(dir, "/Confidence_intervals/loglog_ci_AJE_illDeath_wb.RData"))
  cov_prob_ci_AJE_illDeath_wb <- cov_prob_ci(loglog_ci_AJE_illDeath_wb, eval.times, 
                                             approx_true_cgrfs, ncores)
  rm(loglog_ci_AJE_illDeath_wb)
  
  ## AJE progressive six-state model
  # Efron's bootstrap
  load(paste0(dir, "/Confidence_intervals/loglog_ci_AJE_prog_efron.RData"))
  cov_prob_ci_AJE_prog_efron <- cov_prob_ci(loglog_ci_AJE_prog_efron, eval.times, 
                                            approx_true_cgrfs, ncores)
  rm(loglog_ci_AJE_prog_efron)
  # Wild bootstrap
  load(paste0(dir, "/Confidence_intervals/loglog_ci_AJE_prog_wb.RData"))
  cov_prob_ci_AJE_prog_wb <- cov_prob_ci(loglog_ci_AJE_prog_wb, eval.times, 
                                         approx_true_cgrfs, ncores)
  rm(loglog_ci_AJE_prog_wb)
  
  ## Linear combination of KMEs progressive six-state model
  # Efron's bootstrap
  load(paste0(dir, "/Confidence_intervals/loglog_ci_KME_comb_efron.RData"))
  cov_prob_ci_KME_comb_efron <- cov_prob_ci(loglog_ci_KME_comb_efron, eval.times, 
                                            approx_true_cgrfs, ncores)
  rm(loglog_ci_KME_comb_efron)
  # Wild bootstrap
  load(paste0(dir, "/Confidence_intervals/loglog_ci_KME_comb_wb.RData"))
  cov_prob_ci_KME_comb_wb <- cov_prob_ci(loglog_ci_KME_comb_wb, eval.times, 
                                         approx_true_cgrfs, ncores)
  rm(loglog_ci_KME_comb_wb)
  
  # Output data.frame
  cov_prob_efron <- rbind(cov_prob_ci_AJE_illDeath_efron, cov_prob_ci_AJE_prog_efron, 
                          cov_prob_ci_KME_comb_efron)
  cov_prob_wb <- rbind(cov_prob_ci_AJE_illDeath_wb, cov_prob_ci_AJE_prog_wb, cov_prob_ci_KME_comb_wb)
  cov_prob <- cbind(rep(n, 3), c("AJE (ill-death)", "AJE (prog)", "KME comb"), cov_prob_efron, cov_prob_wb)
  colnames(cov_prob) <- c("n", "Estimator", paste0("Efron t=", eval.times), paste0("WB t=", eval.times))
  return(cov_prob)
}
