# Supplementary material for: Non‐Markov Nonparametric Estimation of Complex Multistate Outcomes After Hematopoietic Stem Cell Transplantation
Source: Biom J. 2025 Oct 29;67(6):e70082. doi: 10.1002/bimj.70082 (PMC12569748; doi:10.1002/bimj.70082)
Supplement: Supplementary file 1 — Supporting File: bimj70082o‐supo‐0001o‐Code.zip. [file BIMJ-67-e70082-s001.zip › Code_supplement/Functions/Efrons_bootstrap/efron_AJE_illDeath.R]

#load all needed functions
source("./Functions/Efrons_bootstrap/help_fct_efron.R")

efron_AJE_illDeath <- function(data_list, B, n, event.times_list, seeds, ncores){
  ## ------------------------------------------------------------------------------------------
  ## Author: Judith Vilsmeier
  ## ------------------------------------------------------------------------------------------
  ## Description: Performs Efron's bootstrap for CGRFS estimated by the the Aalen-Johansen 
  ##              estimator in the illness-death model with recovery 
  ## ------------------------------------------------------------------------------------------
  ## Required Packages: parallel, etm
  ## ------------------------------------------------------------------------------------------
  ## Required Functions: help_fct_efron
  ## ------------------------------------------------------------------------------------------
  ## Input:        data_list: list of data.frames generated by function progr_to_illDeath
  ##                       B: number of bootstrap iterations
  ##                       n: number of patients per dataset/number of patients drawn in each 
  ##                          bootstrap iteration
  ##        event.times_list: list of event times in the datasets in data_list
  ##                   seeds: seeds for reproducibility
  ##                  ncores: number of cores used for parallelization
  ## ------------------------------------------------------------------------------------------
  ## Output: A list of matrices, one for each dataset. The rows of the matrices represent the
  ##         bootstrap iterations. The columns correspond to the event times in 
  ##         event.times_list. 
  ## ------------------------------------------------------------------------------------------
  
  # Transition matrix of the illness-death model with recovery
  tra <- matrix(ncol = 3, nrow = 3, FALSE)
  tra[1, 2:3] <- TRUE
  tra[2, c(1, 3)] <- TRUE
  
  # Initialize state names for illness-death model with recovery
  state.names <- c("0", "1", "2")
  
  # Do B bootstrap iterations per dataset in data_list
  data_boot <- mclapply(seq_along(data_list), function(x){
    set.seed(seeds[x])
    replicate(B, help_fct_efron(data_list[[x]], n), simplify=FALSE)
  }, mc.cores = ncores)

  # Compute CGRFS for specified time points on the bootstrapped datasets
  tr.prob_boot <- mclapply(seq_along(data_boot), function(x){
    lapply(seq_along(data_boot[[x]]), function(j) etm(data_boot[[x]][[j]], state.names, tra, "cens", 
                                                      0, covariance = FALSE))
  }, mc.cores = ncores)
  cgrfs_boot <- mclapply(seq_along(tr.prob_boot), function(x){
    lapply(seq_along(tr.prob_boot[[x]]), function(j) trprob(tr.prob_boot[[x]][[j]], tr.choice = "0 0", 
                                                            event.times_list[[x]]))
  }, mc.cores = ncores)
  
  # Generate output list
  out <- lapply(seq_along(cgrfs_boot), function(x){
    wb_matrix <- matrix(0, nrow = B, ncol = length(event.times_list[[x]]))
    rownames(wb_matrix) <- as.character(1:B)
    colnames(wb_matrix) <- as.character(event.times_list[[x]])
    for(i in 1:B){
      wb_matrix[i, ] <- cgrfs_boot[[x]][[i]]
    }
    return(wb_matrix)
  })
  return(out)
}
