# Supplementary material for: Non‐Markov Nonparametric Estimation of Complex Multistate Outcomes After Hematopoietic Stem Cell Transplantation
Source: Biom J. 2025 Oct 29;67(6):e70082. doi: 10.1002/bimj.70082 (PMC12569748; doi:10.1002/bimj.70082)
Supplement: Supplementary file 1 — Supporting File: bimj70082o‐supo‐0001o‐Code.zip. [file BIMJ-67-e70082-s001.zip › Code_supplement/Functions/Efrons_bootstrap/efron_AJE_prog.R]

#load needed functions
source("./Functions/Efrons_bootstrap/help_fct_efron.R")

efron_AJE_prog <- function(data_list, B, n, event.times_list, seeds, ncores){
  ## --------------------------------------------------------------------------------------------
  ## Author: Judith Vilsmeier
  ## --------------------------------------------------------------------------------------------
  ## Description: Performs Efron's bootstrap for CGRFS estimated by the the Aalen-Johansen 
  ##              estimator in the progressive six-state model
  ## --------------------------------------------------------------------------------------------
  ## Required Packages: parallel, etm
  ## --------------------------------------------------------------------------------------------
  ## Required Functions: help_fct_efron
  ## --------------------------------------------------------------------------------------------
  ## Input:        data_list: list of data.frames generated by function simu_progr_six_state
  ##                       B: number of bootstrap iterations
  ##                       n: number of patients per dataset/number of patients drawn in each 
  ##                          bootstrap iteration
  ##        event.times_list: list of event times in the datasets in data_list
  ##                   seeds: seeds for reproducibility
  ##                  ncores: number of cores used for parallelization
  ## --------------------------------------------------------------------------------------------
  ## Output: A list of matrices, one for each dataset. The rows of the matrices represent the
  ##         bootstrap iterations. The columns correspond to the event times in event.times_list. 
  ## --------------------------------------------------------------------------------------------
  
  # Transition matrix of the progressive six-state model
  tra <- matrix(ncol = 6, nrow = 6, FALSE)
  tra[1, c(2, 6)] <- TRUE
  tra[2, c(3, 6)] <- TRUE
  tra[3, c(4, 6)] <- TRUE
  tra[4, c(5, 6)] <- TRUE
  tra[5, 6] <- TRUE
  
  # Initialize state names for progressive six-state model
  state.names <- c("0", "1", "2", "3", "4", "5")
  
  # Do B bootstrap iteration per dataset in data_list
  data_boot <- mclapply(seq_along(data_list), function(x){
    set.seed(seeds[x])
    replicate(B, help_fct_efron(data_list[[x]], n), simplify=FALSE)
  }, mc.cores = ncores)

  # Compute CGRFS for specified time points on the bootstrapped datasets
  tr.prob_boot <- mclapply(seq_along(data_boot), function(x){
    lapply(seq_along(data_boot[[x]]), function(j) etm(data_boot[[x]][[j]], state.names, tra, "cens", 0, 
                                                      covariance = FALSE))
  }, mc.cores = ncores)
  est00_boot <- mclapply(seq_along(tr.prob_boot), function(x){
    lapply(seq_along(tr.prob_boot[[x]]), function(j) trprob(tr.prob_boot[[x]][[j]], tr.choice = "0 0", 
                                                            event.times_list[[x]]))
  }, mc.cores = ncores)
  est02_boot <- mclapply(seq_along(tr.prob_boot), function(x){
    lapply(seq_along(tr.prob_boot[[x]]), function(j) trprob(tr.prob_boot[[x]][[j]], tr.choice = "0 2", 
                                                            event.times_list[[x]]))
  }, mc.cores = ncores)
  est04_boot <- mclapply(seq_along(tr.prob_boot), function(x){
    lapply(seq_along(tr.prob_boot[[x]]), function(j) trprob(tr.prob_boot[[x]][[j]], tr.choice = "0 4", 
                                                            event.times_list[[x]]))
  }, mc.cores = ncores)
  cgrfs_boot <- mclapply(seq_along(est00_boot), function(x){
    lapply(seq_along(est00_boot[[x]]), function(j) est00_boot[[x]][[j]] + est02_boot[[x]][[j]] +
                                                    est04_boot[[x]][[j]])
  }, mc.cores = ncores)
  
  # Generate output list
  out <- lapply(seq_along(cgrfs_boot), function(x){
    wb_matrix <- matrix(0, nrow = B, ncol = length(event.times_list[[x]]))
    rownames(wb_matrix) <- as.character(1:B)
    colnames(wb_matrix) <- as.character(event.times_list[[x]])
    for(i in 1:B){
      wb_matrix[i, ] <- cgrfs_boot[[x]][[i]]
    }
    return(wb_matrix)
  })
  return(out)
}
