# Supplementary material for: Non‐Markov Nonparametric Estimation of Complex Multistate Outcomes After Hematopoietic Stem Cell Transplantation
Source: Biom J. 2025 Oct 29;67(6):e70082. doi: 10.1002/bimj.70082 (PMC12569748; doi:10.1002/bimj.70082)
Supplement: Supplementary file 1 — Supporting File: bimj70082o‐supo‐0001o‐Code.zip. [file BIMJ-67-e70082-s001.zip › Code_supplement/Functions/Efrons_bootstrap/efron_KME_comb.R]

#load needed functions
source("./Functions/Efrons_bootstrap/help_fct_efron.R")
source("./Functions/Estimators/KME_prog.R")

efron_KME_comb <- function(data_list, B, n, event.times_list, seeds, ncores){
  ## --------------------------------------------------------------------------------------------
  ## Author: Judith Vilsmeier
  ## --------------------------------------------------------------------------------------------
  ## Description: Performs Efron's bootstrap for CGRFS estimated by the linear combination of 
  ##              Kaplan-Meier estimators
  ## --------------------------------------------------------------------------------------------
  ## Required Packages: parallel
  ## --------------------------------------------------------------------------------------------
  ## Required Functions: help_fct_efron, KME_prog
  ## --------------------------------------------------------------------------------------------
  ## Input:        data_list: list of data.frames generated by function simu_progr_six_state
  ##                       B: number of bootstrap iterations
  ##                       n: number of patients per dataset/number of patients drawn in each 
  ##                          bootstrap iteration
  ##        event.times_list: list of event times in the datasets in data_list
  ##                   seeds: seeds for reproducibility
  ##                  ncores: number of cores used for parallelization
  ## --------------------------------------------------------------------------------------------
  ## Output: A list of matrices, one for each dataset. The rows of the matrices represent the
  ##         bootstrap iterations. The columns correspond to the event times in event.times_list. 
  ## --------------------------------------------------------------------------------------------
  
  # Do B bootstrap iterations per dataset in data_list
  data_boot <- mclapply(seq_along(data_list), function(x){
    set.seed(seeds[x])
    replicate(B, help_fct_efron(data_list[[x]], n), simplify=FALSE)
  }, mc.cores = ncores)
  
  # Compute CGRFS for specified time points on the bootstrapped datasets
  cgrfs_boot <- mclapply(seq_along(data_boot), function(x){
    lapply(seq_along(data_boot[[x]]), function(j) KME_prog(data_boot[[x]][[j]],
                                                           times=event.times_list[[x]])[[1]])
  }, mc.cores = ncores)
  
  # Generate output list
  out <- lapply(seq_along(cgrfs_boot), function(x){
    wb_matrix <- matrix(0, nrow = B, ncol = length(event.times_list[[x]]))
    rownames(wb_matrix) <- as.character(1:B)
    colnames(wb_matrix) <- as.character(event.times_list[[x]])
    for(i in 1:B){
      wb_matrix[i, ] <- cgrfs_boot[[x]][[i]]
    }
    return(wb_matrix)
  })
  return(out)
}
