# Supplementary material for: Non‐Markov Nonparametric Estimation of Complex Multistate Outcomes After Hematopoietic Stem Cell Transplantation
Source: Biom J. 2025 Oct 29;67(6):e70082. doi: 10.1002/bimj.70082 (PMC12569748; doi:10.1002/bimj.70082)
Supplement: Supplementary file 1 — Supporting File: bimj70082o‐supo‐0001o‐Code.zip. [file BIMJ-67-e70082-s001.zip › Code_supplement/Functions/Efrons_bootstrap/help_fct_efron.R]

help_fct_efron <- function(data, n){
  ## ------------------------------------------------------------------------------------------
  ## Author: Judith Vilsmeier
  ## ------------------------------------------------------------------------------------------
  ## Description: Performs one iteration of Efron's bootstrap
  ## ------------------------------------------------------------------------------------------
  ## Required Packages: data.table
  ## ------------------------------------------------------------------------------------------
  ## Input:        data: data.frame generated by function simu_progr_six_state or 
  ##                     progr_to_illDeath
  ##                  n: number of patients per dataset/number of patients drawn in the
  ##                     bootstrap iteration
  ## ------------------------------------------------------------------------------------------
  ## Output: Bootstrapped dataset 
  ## ------------------------------------------------------------------------------------------
  
  data <- as.data.table(data)
  setkey(data,"id")
  # Draw n patients with replacement
  index <- sample(unique(data[["id"]]), n, replace=TRUE)
  # Sort bootstrapped dataset
  data_boot <- data[J(index), allow.cartesian = TRUE]
  return(data_boot)
}
