# Supplementary material for: Non‐Markov Nonparametric Estimation of Complex Multistate Outcomes After Hematopoietic Stem Cell Transplantation
Source: Biom J. 2025 Oct 29;67(6):e70082. doi: 10.1002/bimj.70082 (PMC12569748; doi:10.1002/bimj.70082)
Supplement: Supplementary file 1 — Supporting File: bimj70082o‐supo‐0001o‐Code.zip. [file BIMJ-67-e70082-s001.zip › Code_supplement/Functions/Estimators/KME_prog.R]

KME_prog <- function(data, times=NULL, s=NULL, tau=NULL){
  ## ------------------------------------------------------------------------------------------
  ## Author: Judith Vilsmeier
  ## ------------------------------------------------------------------------------------------
  ## Description: Calculates the five Kaplan-Meier estimators (KMEs) and CGRFS as a linear 
  ##              combination of those five estimators.
  ## ------------------------------------------------------------------------------------------
  ## Required Packages: survival
  ## ------------------------------------------------------------------------------------------
  ## Input:    data: data.frame generated by function simu_progr_six_state
  ##          times: time points at which KMEs and CGRFS are estimated
  ##        s & tau: margins of time interval [s,tau]
  ## ------------------------------------------------------------------------------------------
  ## Output: A list which includes the estimated CGRFS, the five Kaplan-Meier estimators and 
  ##         the time points at which KMEs and CGRFS were estimated
  ## ------------------------------------------------------------------------------------------
  
  # If times are missing, use all event times within the interval [s,tau]
  if(is.null(times)){
    if(is.null(s) | is.null(tau)){
      stop("s and tau must be specified if times is missing")
    }else{
      # All event times in [s,tau] sorted in ascending order
      times <- unique(sort(subset(data, to != "cens" & exit <= tau & exit >= s)$exit))
    }
  }
  
  # Prepare dataset for first KME
  # Select transitions from state 0 to another state from data
  dataKM1 <- subset(data, from == 0)
  # All selected transitions are an event, censored observation stay censored
  dataKM1$event <- ifelse(dataKM1$to == 'cens', 0, 1)
  
  # Prepare dataset for third KME
  # Delete all 0 -> 1 transitions from dataKM1, only 0->5 and 0->"cens" remain
  data1 <- subset(dataKM1, !(to == 1)) 
  # Select transitions from state 1 to another state from data
  data2 <- subset(data, from == 1)
  # All selected transitions are an event, censored observation stay censored
  data2$event <- ifelse(data2$to == 'cens',0,1)
  # Combine the two datasets to one dataset for the third KME
  dataKM3 <- rbind(data1, data2)
  
  # Prepare dataset for second KME
  # Delete all 1 -> 2 transitions from dataKM3, only 0->5, 0->"cens", 1->5 and 1->"cens" remain
  data1 <- subset(dataKM3, !(to == 2)) 
  # Select transitions from state 2 to another state from data
  data2 <- subset(data, from == 2)
  # All selected transitions are an event, censored observation stay censored
  data2$event <- ifelse(data2$to == 'cens',0,1)
  # Combine the two datasets to one dataset for the second KME
  dataKM2 <- rbind(data1, data2)
  
  # Prepare dataset for fifth KME
  # Delete all 2 -> 3 transitions from dataKM2, only 0->5, 0->"cens", 1->5, 1->"cens", 2->5 
  # and 2->"cens" remain
  data1 <- subset(dataKM2, !(to == 3))
  # Select transitions from state 3 to another state from data
  data2 <- subset(data, from == 3)
  # All selected transitions are an event, censored observation stay censored
  data2$event <- ifelse(data2$to == 'cens',0,1)
  # Combine the two datasets to one dataset for the fifth KME
  dataKM5 <- rbind(data1, data2)

  # Prepare dataset for fourth KME
  # Delete all 3 -> 4 transitions from dataKM5, only 0->5, 0->"cens", 1->5, 1->"cens", 2->5, 
  # 2->"cens", 3->5 and 3->"cens" remain
  data1 <- subset(dataKM5, !(to == 4)) 
  # Select transitions from state 4 to another state from data
  data2 <- subset(data, from == 4)
  # All selected transitions are an event, censored observation stay censored
  data2$event <- ifelse(data2$to == 'cens',0,1)
  # Combine the two datasets to one dataset for the fourth KME
  dataKM4 <- rbind(data1, data2)
  
  # Calculate the five KMEs on the respective datasets
  surv1 <- survfit(Surv(exit, event) ~ 1, dataKM1)
  surv2 <- survfit(Surv(exit, event) ~ 1, dataKM2)
  surv3 <- survfit(Surv(exit, event) ~ 1, dataKM3)
  surv4 <- survfit(Surv(exit, event) ~ 1, dataKM4)
  surv5 <- survfit(Surv(exit, event) ~ 1, dataKM5)
  
  # Extract the estimated probabilities for the time points in times
  KM1 <- unlist(summary(surv1,times = times, extend=TRUE)[6])
  KM2 <- unlist(summary(surv2,times = times, extend=TRUE)[6])
  KM3 <- unlist(summary(surv3,times = times, extend=TRUE)[6])
  KM4 <- unlist(summary(surv4,times = times, extend=TRUE)[6])
  KM5 <- unlist(summary(surv5,times = times, extend=TRUE)[6])
  
  # Calculate CGRFS as the linear combination of the five KMEs
  cgrfs <- KM1 + KM2 - KM3 + KM4 - KM5
  
  # Transform values < 0 to 0 and values > 1 to 1
  cgrfs <- ifelse(cgrfs < 0, 0, cgrfs)
  cgrfs <- ifelse(cgrfs > 1, 1, cgrfs)
  
  return(list(cgrfs, KM1, KM2, KM3, KM4, KM5, times))
}
