# Supplementary material for: Non‐Markov Nonparametric Estimation of Complex Multistate Outcomes After Hematopoietic Stem Cell Transplantation
Source: Biom J. 2025 Oct 29;67(6):e70082. doi: 10.1002/bimj.70082 (PMC12569748; doi:10.1002/bimj.70082)
Supplement: Supplementary file 1 — Supporting File: bimj70082o‐supo‐0001o‐Code.zip. [file BIMJ-67-e70082-s001.zip › Code_supplement/Functions/Functions_based_on_R-Code_Tobias_Bluhmki/loglog_cb_wb.R]

loglog_cb_wb <- function(est, n, matrix_boot, alpha, B, t.1, t.2_vec){
  ## -------------------------------------------------------------------------------------------------
  ## Author: Tobias Bluhmki (function_EP.R), modified by Judith Vilsmeier
  ## -------------------------------------------------------------------------------------------------
  ## Description: Computes log-log transformed confidence bands (based on wild bootstrap)
  ## -------------------------------------------------------------------------------------------------
  ## Required Packages:
  ## -------------------------------------------------------------------------------------------------
  ## Input:         est: CGRFS estimated on the original dataset
  ##                  n: number of patients per dataset
  ##        matrix_boot: matrix containing bootstrap realizations generated by function wb_AJE_prog,
  ##                     wb_AJE_illDeath or wb_KME_comb
  ##              alpha: significance level for confidence band
  ##                  B: number of bootstrap iterations
  ##                t.1: lower margin of time intervals over which the confidence bands are computed
  ##            t.2_vec: upper margins of time intervals over which the confidence bands are computed 
  ## -------------------------------------------------------------------------------------------------
  ## Output: A list of matrices containing the lower and upper limit of the confidence bands for  
  ##         each time interval
  ## -------------------------------------------------------------------------------------------------
  
  # Added by Judith Vilsmeier
  # Extract event times of estimated CGRFS
  event.times <- as.numeric(names(est))
  
  cb_list <- list()
  # Compute confidence bands over all time intervals
  for(i in 1:length(t.2_vec)){
    t.2 <- t.2_vec[i]
    
    # Start R-Code T. Bluhmki
    # Calculate approximate variance required for g(t)
    var.WB <- apply(matrix_boot, 2, var)
    var.P.approx <- 1/n * var.WB
    
    # Derive weight function g(t)
    g <- ifelse((var.P.approx == 0 | est == 1), 0, (est - 1) * log(1 - est)/sqrt(n * var.P.approx))
    
    # Derive dh
    dh <- ifelse((est == 0 | est == 1), 0, 1/((est - 1) * log(1 - est)))
    
    # Derive C.hat
    C.hat <- lapply(1:B, function(j) {
      g * dh * matrix_boot[j, ]
    })
    
    # Derive u's between t.1 and t.2
    times <- event.times[event.times >= t.1 & event.times <= t.2]
    
    index <- findInterval(times, event.times)
    
    # Derive supremum of each process C.hat 
    sup.C <- sapply(1:B, function(it, index) {
      max(abs(C.hat[[it]][index]), na.rm = T)
    }, index = index)
    
    # Derive 1-alpha quantile and transform it
    q.alpha <- as.vector(quantile(sup.C, 1 - alpha))
    d <- ifelse(g == 0, 0, q.alpha/(sqrt(n) * g))
    
    # Computation of confidence band margins 
    cb.lower.loglog <- ifelse(index > 0, 1 - (1 - est[index])^(exp(-d[index])), 0)
    cb.upper.loglog <- ifelse(index > 0, 1 - (1 - est[index])^(exp(d[index])),  0)
    # End R-Code T. Bluhmki
    
    # Added by Judith Vilsmeier
    # Generate output
    cb <- matrix(nrow=length(times), ncol=2)
    rownames(cb) <- times
    colnames(cb) <- c("lower", "upper")
    cb[,1] <- cb.lower.loglog
    cb[,2] <- cb.upper.loglog
    
    # Append to list
    cb_list <- append(cb_list, list(cb))
    names(cb_list)[i] <- paste0("cb_", t.1, "_", t.2)
  }
  return(cb_list)
}
