# Supplementary material for: Non‐Markov Nonparametric Estimation of Complex Multistate Outcomes After Hematopoietic Stem Cell Transplantation
Source: Biom J. 2025 Oct 29;67(6):e70082. doi: 10.1002/bimj.70082 (PMC12569748; doi:10.1002/bimj.70082)
Supplement: Supplementary file 1 — Supporting File: bimj70082o‐supo‐0001o‐Code.zip. [file BIMJ-67-e70082-s001.zip › Code_supplement/Functions/Functions_based_on_R-Code_Tobias_Bluhmki/wb_AJE_prog.R]

wb_AJE_prog <- function(data, B, s, tau, ncores, seed){
  ## ---------------------------------------------------------------------------------------
  ## Author: Tobias Bluhmki (function_det_zeta.R), small modifications by Judith Vilsmeier 
  ## ---------------------------------------------------------------------------------------
  ## Description: Performs the wild bootstrap for CGRFS estimated by the Aalen-Johansen  
  ##              estimator in the progressive six-state model
  ## ---------------------------------------------------------------------------------------
  ## Required Packages: etm, parallel
  ## ---------------------------------------------------------------------------------------
  ## Input:    data: data.frame generated by function simu_progr_six_state
  ##              B: number of bootstrap iterations
  ##        s & tau: margins of time interval [s,tau]
  ##         ncores: number of cores used for parallelization
  ##           seed: seed for reproducibility
  ## ---------------------------------------------------------------------------------------
  ## Output: A matrix where one row represents one bootstrap iteration. The columns  
  ##         correspond to the event times in [s,tau]
  ## ---------------------------------------------------------------------------------------
  
  # Added by Judith Vilsmeier
  # Transition matrix of the progressive six-state model
  tra <- matrix(ncol = 6, nrow = 6, FALSE)
  tra[1, c(2, 6)] <- TRUE
  tra[2, c(3, 6)] <- TRUE
  tra[3, c(4, 6)] <- TRUE
  tra[4, c(5, 6)] <- TRUE
  tra[5, 6] <- TRUE
  # Initialize state names for the progressive six-state model
  state.names <- c("0", "1", "2", "3", "4", "5")
  
  # Start R-Code T. Bluhmki
  # determine number of individuals
  n <- length(unique(data$id))
  
  # compute P(0,u) for all event times u 
  P.s.all <- etm(data, state.names, tra, "cens", s = s, t = tau, covariance = F, 
                 delta.na = F)
  
  # extract all event times in [0,tau]
  event.times <- P.s.all$time[P.s.all$time <= tau & P.s.all$time > s]
  
  # compute P(u,v) for all u's and and v's in [0,tau]
  P.u.v.all <- mclapply(event.times, FUN = function(v)
  {
    # determine all times u<=v for summation/integration
    int.times <- event.times[event.times <= v]
    # determine for all u: P(u,v)
    P.u.v.it <- lapply(int.times, FUN = function(u)
    {
      # if u==v then identity matrix
      if (u == v | u == max(event.times))
      {
        P.u.v <- diag(1, length(state.names))
        rownames(P.u.v) <- state.names
        colnames(P.u.v) <- state.names
        # else etm application
      } else
      {
        P.u.v.etm <- etm(data, state.names, tra, "cens", s = u, t = v, 
                         covariance = F)$est
        # extract last estimated value
        P.u.v <- P.u.v.etm[, , dim(P.u.v.etm)[3]]
      }
      return(P.u.v)
    })
    names(P.u.v.it) <- as.character(int.times)
    return(P.u.v.it)
  }, mc.cores = ncores)
  names(P.u.v.all) <- as.character(event.times)
  
  # Compute wild bootstrap values for each bootstrap iteration
  zeta <- mclapply(1:B, FUN = function(i)
  {
    # Set seed (added by Judith Vilsmeier)
    set.seed(seed+1000*(i-1))
    # Derive dxi
    dxi.it <- lapply(1:dim(P.s.all$trans)[1], FUN = function(j)
    {
      return((
        #only for timepoints where individuals at risk
        ifelse(P.s.all$n.risk[, as.character(P.s.all$trans[j, 1])] == 0, 0,
               #generation of multipliers G as many as event are observed + summation
               sapply(P.s.all$n.event[as.character(P.s.all$trans[j, 1]), 
                                      as.character(P.s.all$trans[j, 2]), ], FUN = function(l)
                                      {
                                        return(sum(rnorm(l, 0, 1)))
                                      })
               #divided by the number at risk and multiplying with sqrt(n)
               /P.s.all$n.risk[, as.character(P.s.all$trans[j, 1])])) * sqrt(n))
    })
    names(dxi.it) <- paste(P.s.all$trans$from, P.s.all$trans$to, sep = " ")
    
    #generate matrix dxi
    dxi.u.all <- lapply(event.times, FUN = function(u)
    {
      dxi.u <- matrix(0, nrow = length(state.names), length(state.names))
      colnames(dxi.u) <- state.names
      rownames(dxi.u) <- state.names
      
      for (row in 1:dim(P.s.all$trans)[1])
      {
        dxi.u[as.character(P.s.all$trans$from[row]), as.character(P.s.all$trans$to[row])] <- 
            dxi.it[[paste(as.character(P.s.all$trans$from[row]), 
            as.character(P.s.all$trans$to[row]), sep = " ")]][[which(P.s.all$time == u)]]
      }
      # Diagonal elements such that sum of each row equals 0
      diag(dxi.u) <- (-rowSums(dxi.u))
      return(dxi.u)
    })
    names(dxi.u.all) <- as.character(event.times)
    
    # for each  v...
    zeta.it <- sapply(event.times, FUN = function(v)
    {
      int.times <- event.times[event.times <= v]
      # summation over all times <=v
      zeta.v <- sum(sapply(int.times, FUN = function(u)
      {
        # matrix product
        summand <- P.s.all$est[, , as.character(u)] %*% dxi.u.all[[as.character(u)]] %*% 
          P.u.v.all[[as.character(v)]][[as.character(u)]]
        # modified by Judith Vilsmeier
        return(summand["0", "0"]+summand["0", "2"]+summand["0", "4"])
      }))
      return(zeta.v)
    })
    return(zeta.it)
  }, mc.cores = ncores)
  
  # Generate output matrix
  out <- matrix(0, nrow = B, ncol = length(event.times))
  rownames(out) <- as.character(1:B)
  colnames(out) <- as.character(event.times)
  for(i in 1:B)
  {
    out[i, ] <- zeta[[i]]
  }
  return(out)
}
