# Supplementary material for: Non‐Markov Nonparametric Estimation of Complex Multistate Outcomes After Hematopoietic Stem Cell Transplantation
Source: Biom J. 2025 Oct 29;67(6):e70082. doi: 10.1002/bimj.70082 (PMC12569748; doi:10.1002/bimj.70082)
Supplement: Supplementary file 1 — Supporting File: bimj70082o‐supo‐0001o‐Code.zip. [file BIMJ-67-e70082-s001.zip › Code_supplement/Functions/Functions_based_on_R-Code_Tobias_Bluhmki/wb_KME_comb.R]

wb_KME_comb <- function(data, B, s, tau, KME_list, ncores, seed){
  ## ---------------------------------------------------------------------------------------
  ## Author: Tobias Bluhmki (function_det_zeta.R), Judith Vilsmeier 
  ## ---------------------------------------------------------------------------------------
  ## Description: Performs the wild bootstrap for CGRFS estimated by the linear combination  
  ##              of Kaplan-Meier estimators in the progressive six-state model
  ## ---------------------------------------------------------------------------------------
  ## Required Packages: etm, parallel
  ## ---------------------------------------------------------------------------------------
  ## Input:     data: data.frame generated by function simu_progr_six_state
  ##               B: number of bootstrap iterations
  ##         s & tau: margins of time interval [s,tau]
  ##        KME_list: list of the five Kaplan-Meier estimators estimated on data  
  ##          ncores: number of cores used for parallelization
  ##            seed: seed for reproducibility
  ## ---------------------------------------------------------------------------------------
  ## Output: A matrix where one row represents one bootstrap iteration. The columns  
  ##         correspond to the event times in [s,tau]
  ## ---------------------------------------------------------------------------------------
  
  # Added by Judith Vilsmeier
  # Transition matrix of the progressive six-state model
  tra <- matrix(ncol = 6, nrow = 6, FALSE)
  tra[1, c(2, 6)] <- TRUE
  tra[2, c(3, 6)] <- TRUE
  tra[3, c(4, 6)] <- TRUE
  tra[4, c(5, 6)] <- TRUE
  tra[5, 6] <- TRUE
  # Initialize state names for the progressive six-state model
  state.names <- c("0", "1", "2", "3", "4", "5")
  
  # determine number of individuals
  n <- length(unique(data$id))
  
  # Start R-Code T. Bluhmki
  # compute P(s,u) in (6) for all event times u
  P.s.all <- etm(data, state.names, tra, "cens", s = s, t = tau, covariance = F, 
                 delta.na = F)
  
  # extract all event times in [0,tau], transitions, number of individuals under risk 
  # and number of events
  event.times <- P.s.all$time[P.s.all$time <= tau & P.s.all$time > s]
  transitions <- P.s.all$trans
  n.risk <- P.s.all$n.risk
  rownames(n.risk) <- as.character(event.times)
  n.event <- P.s.all$n.event
  
  # Compute wild bootstrap values for each bootstrap iteration
  val <- mclapply(1:B, FUN = function(i)
  {
    # Set seed (added by Judith Vilsmeier)
    set.seed(seed+1000*(i-1))
    # Derive dxi
    dxi.it <- lapply(1:dim(transitions)[1], FUN = function(j)
    {
      #only for timepoints where individuals at risk
      dxi.tra <- (ifelse(n.risk[, as.character(transitions[j, 1])] == 0, 0,
                         #generation of multipliers G as many as event are observed + summation
                         sapply(n.event[as.character(transitions[j, 1]), 
                                        as.character(transitions[j, 2]), ], FUN = function(l)
                                        {
                                          return(sum(rnorm(l, 0, 1)))
                                        })
                         #divided by the number at risk and multiplying with sqrt(n)
                         /n.risk[, as.character(transitions[j, 1])])) * sqrt(n)
      names(dxi.tra) <- as.character(event.times)
      return(dxi.tra)
    })
    names(dxi.it) <- paste(transitions$from, transitions$to, sep = " ")
    # End R-Code T. Bluhmki
    
    # Author: Judith Vilsmeier
    # Compute integrand in equation (6) for each Kaplan-Meier estimator
    val2 <- ifelse((n.risk[,"0"]+n.risk[,"1"]+n.risk[,"2"]) == 0, 0,
                   ((n.risk[,"0"]*dxi.it[["0 5"]] + n.risk[,"1"]*dxi.it[["1 5"]] +
                       n.risk[,"2"]*(dxi.it[["2 5"]]+dxi.it[["2 3"]])) /
                      (n.risk[,"0"]+n.risk[,"1"]+n.risk[,"2"])))
    val3 <- ifelse((n.risk[,"0"]+n.risk[,"1"]) == 0, 0,
                   ((n.risk[,"0"]*dxi.it[["0 5"]] + n.risk[,"1"]*(dxi.it[["1 5"]]+dxi.it[["1 2"]])) /
                      (n.risk[,"0"]+n.risk[,"1"])))
    val4 <- ifelse((n.risk[,"0"]+n.risk[,"1"]+n.risk[,"2"]+n.risk[,"3"]+n.risk[,"4"]) == 0, 0,
                   ((n.risk[,"0"]*dxi.it[["0 5"]] + n.risk[,"1"]*dxi.it[["1 5"]] +
                       n.risk[,"2"]*dxi.it[["2 5"]] + n.risk[,"3"]*dxi.it[["3 5"]] +
                       n.risk[,"4"]*dxi.it[["4 5"]]) / 
                      (n.risk[,"0"]+n.risk[,"1"]+n.risk[,"2"]+n.risk[,"3"]+n.risk[,"4"])))
    val5 <- ifelse((n.risk[,"0"]+n.risk[,"1"]+n.risk[,"2"]+n.risk[,"3"]) == 0, 0,
                   ((n.risk[,"0"]*dxi.it[["0 5"]] + n.risk[,"1"]*dxi.it[["1 5"]] +
                       n.risk[,"2"]*dxi.it[["2 5"]] + n.risk[,"3"]*(dxi.it[["3 5"]]+dxi.it[["3 4"]])) /
                      (n.risk[,"0"]+n.risk[,"1"]+n.risk[,"2"]+n.risk[,"3"])))
    
 
    # for each event time 
    val.it <- lapply(event.times, FUN = function(v){
      val.v <- rep(0, 5)
      names(val.v) <- c("S1", "S2", "S3", "S4", "S5")
      
      # summation over all times <=v
      val.v[1] <- sum(dxi.it[["0 1"]][which(P.s.all$time <= v)])+
                      sum(dxi.it[["0 5"]][which(P.s.all$time <= v)])
      val.v[2] <- sum(val2[which(P.s.all$time <= v)])
      val.v[3] <- sum(val3[which(P.s.all$time <= v)])
      val.v[4] <- sum(val4[which(P.s.all$time <= v)])
      val.v[5] <- sum(val5[which(P.s.all$time <= v)])
      return(val.v)
    })
    names(val.it) <- as.character(event.times)
    return(val.it)
  }, mc.cores = ncores)
  
  # Author: Tobias Bluhmki, modified by Judith Vilsmeier:
  # Generate output matrix
  out <- matrix(nrow=B,ncol=length(event.times))
  rownames(out) <- as.character(1:B)
  colnames(out) <- as.character(event.times)
  for(i in 1:B){
    for(j in 1:length(event.times)){
      # Compute Hadamard derivative following equations (5) and (6) 
      out[i,j] <- KME_list[[3]][j]*val[[i]][[j]][3] - KME_list[[1]][j]*val[[i]][[j]][1] - 
                    KME_list[[2]][j]*val[[i]][[j]][2] - KME_list[[4]][j]*val[[i]][[j]][4] + 
                    KME_list[[5]][j]*val[[i]][[j]][5]
    }
  }
  return(out)
}
