# Supplementary material for: Non‐Markov Nonparametric Estimation of Complex Multistate Outcomes After Hematopoietic Stem Cell Transplantation
Source: Biom J. 2025 Oct 29;67(6):e70082. doi: 10.1002/bimj.70082 (PMC12569748; doi:10.1002/bimj.70082)
Supplement: Supplementary file 1 — Supporting File: bimj70082o‐supo‐0001o‐Code.zip. [file BIMJ-67-e70082-s001.zip › Code_supplement/Functions/Simulation/progr_to_illDeath.R]

progr_to_illDeath <- function(data){
  ## ----------------------------------------------------------------------------
  ## Author: Judith Vilsmeier
  ## ----------------------------------------------------------------------------
  ## Description: Transforms data from the progressive six-state model to the  
  ##              illness-death model with recovery
  ## ----------------------------------------------------------------------------
  ## Required Packages: 
  ## ----------------------------------------------------------------------------
  ## Input: data: data.frame generated by function simu_progr_six_state
  ## ----------------------------------------------------------------------------
  ## Output: A data.frame containing the simulated data of n patients based on the
  ##         illness-death model with recovery. The data.frame contains one row 
  ##         per transition and contains the following columns:
  ##         id: patient id
  ##         from: the state from where the transition occurs
  ##         to: the state to which a transition occurs
  ##         entry: entry time in a state
  ##         exit: exit time from a state
  ##         Z: patient's gamma frailty
  ## ----------------------------------------------------------------------------
  
  # Column from: Even states in the progressive six-state model correspond to state 0 in the 
  #              illness-death model with recovery.
  #              Uneven states in the progressive six-state model correspond to state 1 in the 
  #              illness-death model with recovery.
  data$from <- ifelse(data$from %% 2 == 0, 0, 1)
  # Column to: Censored observations in the progressive six-state model are also censored in 
  #            the illness-death model with recovery.
  #            State 5 in the progressive six-state model corresponds to state 2 in the 
  #            illness-death model with recovery.
  #            Even states in the progressive six-state model correspond to state 0 in the 
  #            illness-death model with recovery.
  #            Uneven states in the progressive six-state model correspond to state 1 in the 
  #            illness-death model with recovery.
  data$to <- ifelse(data$to == "cens", "cens", ifelse(data$to == 5, 2, 
                    ifelse(data$to == 1 | data$to == 3, 1, 0)))
  return(data)
}
