# Supplementary material for: Non‐Markov Nonparametric Estimation of Complex Multistate Outcomes After Hematopoietic Stem Cell Transplantation
Source: Biom J. 2025 Oct 29;67(6):e70082. doi: 10.1002/bimj.70082 (PMC12569748; doi:10.1002/bimj.70082)
Supplement: Supplementary file 1 — Supporting File: bimj70082o‐supo‐0001o‐Code.zip. [file BIMJ-67-e70082-s001.zip › Code_supplement/Functions/Simulation/simu_progr_six_state.R]

simu_progr_six_state <- function(n, hazards, gam_shape=2, gam_rate=1, censoring=TRUE, exp_rate, seed){
  ## ------------------------------------------------------------------------------------------
  ## Author: Judith Vilsmeier
  ## ------------------------------------------------------------------------------------------
  ## Description: Simulates data based on the progressive six-state model
  ## ------------------------------------------------------------------------------------------
  ## Required Packages: 
  ## ------------------------------------------------------------------------------------------
  ## Input:         n: number of simulated patients 
  ##          hazards: named vector of transition hazards for every transition in progressive 
  ##                   six-state model
  ##        gam_shape, gam_rate: shape and rate for Gamma frailty, default: mean = variance = 2
  ##        censoring: determines whether simulation takes place with or without censoring
  ##         exp_rate: rate for exponential distribution of the right-censoring times
  ##             seed: seed for reproducibility
  ## ------------------------------------------------------------------------------------------
  ## Output: A data.frame containing the simulated data of n patients based on the progressive
  ##         six state model. The data.frame contains one row per transition and contains the
  ##         following columns:
  ##         id: patient id
  ##         from: the state from where the transition occurs
  ##         to: the state to which a transition occurs
  ##         entry: entry time in a state
  ##         exit: exit time from a state
  ##         Z: patient's gamma frailty 
  ## ------------------------------------------------------------------------------------------
 
  # Set seed
  set.seed(seed)
  
  # Generated censoring times for n patients
  if(censoring){
    cens.time<-rexp(n, exp_rate)
  }else {
    cens.time<-rep(Inf, n)
  }
  
  # Generate gamma frailty per individual 
  Z <- rgamma(n, gam_shape, gam_rate)
  
  # Using inverse method to simulate event times
  U <- runif(n)
  # First step: waiting time in the initial state 0 
  wait_time <- (-log(1-U))/((hazards["01"]+hazards["05"])*Z)
  
  # Binomial experiment decides on next state
  to <- NULL
  to_prob <- rbinom(n, 1, (hazards["05"]*Z)/((hazards["01"]+hazards["05"])*Z))
  # to_prob=0 means state 1 is the next state, prob=1 means state 5 is the next state
  to <- ifelse(to_prob == 0, 1, 5)
  # Consider censoring times
  to <- ifelse(cens.time < wait_time, "cens", to) 
  
  # Store rows in data.frame
  progr <- data.frame(id=1:n, from=rep(0,n), to=to, entry=rep(0,n), exit=pmin(wait_time,cens.time),
                      Z=Z, stringsAsFactors = FALSE)

  # Determine which patients are still under observation, i.e., in state 1
  id <- progr$id[progr$to==1]
  # Update the state in which patients are currently in if they're still under observation
  current_state <- 1
  
  # Simulation of successive transitions
  while(current_state <= 4){
    if(current_state < 4){
      # Get hazards for transition from current state to next state (not state 5)
      haz_nextstate <- hazards[paste0(current_state, current_state+1)]
    }else{
      # Patients in state 4 can only die or be censored
      haz_nextstate <- 0
    }
    # Get hazards for transition from current state to state 5
    haz_death <- hazards[paste0(current_state, 5)]
    
    # Number of individuals still under observation
    n <- length(id)
    # Generate RV for inverse method
    U <- runif(n)
    # Keep only gamma frailties and times under observation of ids still under observation
    Z_subset <- Z[id]
    t_entry<- wait_time[id] 
    
    # Generate waiting time and add it to time already under observation
    wait_time[id] <- (-log(1-U))/((haz_nextstate+haz_death)*Z_subset) + t_entry
    
    to <- NULL
    
    # Binomial experiment decides on next state
    if(current_state < 4){
      to_prob <- rbinom(n, 1, (haz_death*Z_subset)/((haz_nextstate+haz_death)*Z_subset))
      # to_prob=0 means next state is current_state+1, prob=1 means state 5 is the next state
      to <- ifelse(to_prob == 0, current_state+1, 5)
      # Consider censoring times
      to<-ifelse(cens.time[id] < wait_time[id], "cens", to) 
    }else{
      # Patients in state 4 can only die or be censored
      to <- ifelse(cens.time[id] < wait_time[id], "cens", 5) 
    }

    # Add new rows to data.frame
    newrows <- data.frame(id=id, from=rep(current_state,n), to=to, entry=t_entry, 
                          exit=pmin(wait_time[id], cens.time[id]), Z=Z_subset, stringsAsFactors = FALSE)
    progr <- rbind(progr,newrows)
    
    # Determine which patients are still under observation, i.e. in state current_state+1
    id <- newrows$id[newrows$to == current_state+1]
    # Update the state in which patients are currently in if they're still under observation
    current_state <- current_state+1
  }
  
  # Order data.frame by id and entry times
  progr <- progr[order(progr$id, progr$entry),]
  return(progr)
}  
