# Supplementary material for: Non‐Markov Nonparametric Estimation of Complex Multistate Outcomes After Hematopoietic Stem Cell Transplantation
Source: Biom J. 2025 Oct 29;67(6):e70082. doi: 10.1002/bimj.70082 (PMC12569748; doi:10.1002/bimj.70082)
Supplement: Supplementary file 1 — Supporting File: bimj70082o‐supo‐0001o‐Code.zip. [file BIMJ-67-e70082-s001.zip › Code_supplement/Functions/simul_and_estimate_cgrfs.R]

source("./Functions/Simulation/simu_progr_six_state.R")
source("./Functions/Simulation/progr_to_illDeath.R")
source("./Functions/Estimators/KME_prog.R")

simul_and_estimate_cgrfs <- function(n, K, ncores){
  ## ---------------------------------------------------------------------------------------------
  ## Author: Judith Vilsmeier
  ## ---------------------------------------------------------------------------------------------
  ## Description: Simulates K dataset with n patients per dataset, estimates CGRFS with all three 
  ##              estimators on each simulated dataset
  ## ---------------------------------------------------------------------------------------------
  ## Required Packages: parallel, etm 
  ## ---------------------------------------------------------------------------------------------
  ## Required Functions: simu_progr_six_state, progr_to_illDeath, KME_prog
  ## ---------------------------------------------------------------------------------------------
  ## Input:      n: number of patients per dataset
  ##             K: number of simulated datasets
  ##        ncores: number of cores used for parallelization
  ## --------------------------------------------------------------------------------------------
  ## Output: List containing the simulated datasets and the estimated CGRFS are automatically 
  ##         saved in the files "./Simulation n = n" and "./Simulation n = n/Estimated CGRFS"
  ## ---------------------------------------------------------------------------------------------
  
  ## Parameter settings
  # Define transition hazard for every transition in progressive six-state model
  hazards <- c(0.0009, 0.00075, 0.0007, 0.0006, 0.0011, 0.0006, 0.0008, 0.0006, 0.0006)
  names(hazards) <- c("01","05","12","15","23","25","34","35","45")
  # Shape and rate for Gamma frailty, mean = variance = 2
  gam_shape <- 2
  gam_rate <- 1
  # Simulation with censored observations
  censoring <- TRUE
  # Rate for exponential distribution of the right-censoring times
  exp_rate <- 0.00095
  # Seeds for simulation
  seeds_simul <- 1:K + 56 * 7
  
  # Transition matrix of the progressive six-state model
  tra_prog <- matrix(ncol = 6, nrow = 6, FALSE)
  tra_prog[1, c(2, 6)] <- TRUE
  tra_prog[2, c(3, 6)] <- TRUE
  tra_prog[3, c(4, 6)] <- TRUE
  tra_prog[4, c(5, 6)] <- TRUE
  tra_prog[5, 6] <- TRUE
  # Initialize state names for the progressive six-state model
  state.names_prog <- c("0", "1", "2", "3", "4", "5")
  
  # Transition matrix of the illness-death model with recovery
  tra_illDeath <- matrix(ncol = 3, nrow = 3, FALSE)
  tra_illDeath[1, 2:3] <- TRUE
  tra_illDeath[2, c(1, 3)] <- TRUE
  # Initialize state names for the illness-death model with recovery
  state.names_illDeath <- c("0", "1", "2")
  
  dir <- paste0("./Simulation_n=", n)
  
  ##########################################################################
  ### Simulation of K datasets and n patients per dataset
  simul_prog <- mclapply(1:K, function(k) simu_progr_six_state(n, hazards, gam_shape, gam_rate, 
                                        censoring, exp_rate, seeds_simul[k]), mc.cores = ncores)
  save(simul_prog, file=paste0(dir, "/simul_prog.RData"))

  ## Transform data simulated for progressive six-state model to data for the illness-death model with recovery
  simul_illDeath <- mclapply(seq_along(simul_prog), function(x) progr_to_illDeath(simul_prog[[x]]), 
                             mc.cores = ncores)
  save(simul_illDeath, file=paste0(dir, "/simul_illDeath.RData"))
  
  ##########################################################################
  ### Estimate CGRFS on the simulated datasets 
  ## AJE progressive six-state model
  tr.prob_prog <- mclapply(seq_along(simul_prog), function(x) etm(simul_prog[[x]], state.names_prog, 
                                                            tra_prog, "cens", 0), mc.cores = ncores)
  event_times <- mclapply(seq_along(tr.prob_prog), function(x) tr.prob_prog[[x]]$time[tr.prob_prog[[x]]$time >= s & tr.prob_prog[[x]]$time <= tau], mc.cores = ncores)
  est00 <- mclapply(seq_along(tr.prob_prog), function(x) trprob(tr.prob_prog[[x]], tr.choice = "0 0", 
                                                                event_times[[x]]), mc.cores = ncores)
  est02 <- mclapply(seq_along(tr.prob_prog), function(x) trprob(tr.prob_prog[[x]], tr.choice = "0 2", 
                                                                event_times[[x]]), mc.cores = ncores)           
  est04 <- mclapply(seq_along(tr.prob_prog), function(x) trprob(tr.prob_prog[[x]], tr.choice = "0 4", 
                                                                event_times[[x]]), mc.cores = ncores)
  cgrfs_est_AJE_prog <- mclapply(seq_along(est00), function(x){
    est <- est00[[x]] + est02[[x]] + est04[[x]]
    names(est) <- as.character(event_times[[x]])
    return(est)
  }, mc.cores = ncores)
  save(cgrfs_est_AJE_prog, file=paste0(dir, "/Estimated_CGRFS/cgrfs_est_AJE_prog.RData"))
  save(event_times, file=paste0(dir, "/Estimated_CGRFS/event_times.RData")) 

  ## Linear combination of KMEs progressive six-state model
  est_KME <- mclapply(seq_along(simul_prog), function(x) KME_prog(simul_prog[[x]], s=s, tau=tau), 
                      mc.cores = ncores)
  cgrfs_est_KME_comb <- mclapply(seq_along(est_KME), function(x){
    est <- est_KME[[x]][[1]]
    names(est) <- as.character(event_times[[x]])
    return(est)
  }, mc.cores = ncores) 
  save(cgrfs_est_KME_comb, file=paste0(dir, "/Estimated_CGRFS/cgrfs_est_KME_comb.RData"))
  # The five KMEs
  KMEs <- mclapply(seq_along(est_KME), function(x) est_KME[[x]][2:6], mc.cores = ncores) 
  save(KMEs, file=paste0(dir, "/Estimated_CGRFS/KMEs.RData"))
  
  ## AJE illness-death model with recovery
  tr.prob_illDeath <- mclapply(seq_along(simul_illDeath), function(x) etm(simul_illDeath[[x]], 
                                  state.names_illDeath, tra_illDeath, "cens", 0), mc.cores = ncores)
  cgrfs_est_AJE_illDeath <- mclapply(seq_along(tr.prob_illDeath), function(x){
    est <- trprob(tr.prob_illDeath[[x]], tr.choice = "0 0", event_times[[x]])
    names(est) <- as.character(event_times[[x]])
    return(est)
  }, mc.cores = ncores)
  save(cgrfs_est_AJE_illDeath, file=paste0(dir,"/Estimated_CGRFS/cgrfs_est_AJE_illDeath.RData"))
}
