# Supplementary material for: Non‐Markov Nonparametric Estimation of Complex Multistate Outcomes After Hematopoietic Stem Cell Transplantation
Source: Biom J. 2025 Oct 29;67(6):e70082. doi: 10.1002/bimj.70082 (PMC12569748; doi:10.1002/bimj.70082)
Supplement: Supplementary file 1 — Supporting File: bimj70082o‐supo‐0001o‐Code.zip. [file BIMJ-67-e70082-s001.zip › Code_supplement/runme.R]

library(parallel)
library(etm) 
library(survival)
library(data.table)

dir.create("./Results")

####################################### Part 1: Make figure 2 #######################################
## Source functions
# Estimators
source("./Functions/Estimators/KME_prog.R")
# Wild bootstrap
source("./Functions/Functions_based_on_R-Code_Tobias_Bluhmki/wb_AJE_illDeath.R")
source("./Functions/Functions_based_on_R-Code_Tobias_Bluhmki/wb_AJE_prog.R")
source("./Functions/Functions_based_on_R-Code_Tobias_Bluhmki/wb_KME_comb.R")
# Confidence bands 
source("./Functions/Functions_based_on_R-Code_Tobias_Bluhmki/loglog_cb_wb.R")

## Parameter settings
# Number of patients
n <- 628
# Number of cores used for parallelization
ncores <- 15
#Number of bootstrap iterations
B <- 1000
# Significance level for confidence bands
alpha <- 0.05
# Lower and upper margins of time interval [s,tau] and of the time intervals over 
# which the confidence bands are computed
s <- t.1 <- 0
tau <- t.2 <- 3500

# Transition matrix of the progressive six-state model
tra_prog <- matrix(ncol = 6, nrow = 6, FALSE)
tra_prog[1, c(2, 6)] <- TRUE
tra_prog[2, c(3, 6)] <- TRUE
tra_prog[3, c(4, 6)] <- TRUE
tra_prog[4, c(5, 6)] <- TRUE
tra_prog[5, 6] <- TRUE
# Initialize state names for the progressive six-state model
state.names_prog <- c("0", "1", "2", "3", "4", "5")

# Transition matrix of the illness-death model with recovery
tra_illDeath <- matrix(ncol = 3, nrow = 3, FALSE)
tra_illDeath[1, 2:3] <- TRUE
tra_illDeath[2, c(1, 3)] <- TRUE
# Initialize state names for the illness-death model with recovery
state.names_illDeath <- c("0", "1", "2")

### Load pseudo data with 628 patients 
load("./Pseudo_data/pseudo_data_prog.RData")
load("./Pseudo_data/pseudo_data_illDeath.RData")

# Extract event.times 
event_times <- unique(sort(subset(pseudo_data_prog, to!="cens" & exit <= tau)$exit))

### Estimation of CGRFS, wild bootstrap and confidence bands on pseudo data
dir.create("./Pseudo_data/Estimated_CGRFS")
dir.create("./Pseudo_data/Wild_bootstrap")

## Aalen-Johansen estimator in the progressive six-state model
# Estimation CGRFS
tr.prob_prog <- etm(pseudo_data_prog, state.names_prog, tra_prog, "cens", 0)
est00 <- trprob(tr.prob_prog, tr.choice = "0 0", event_times)
est02 <- trprob(tr.prob_prog, tr.choice = "0 2", event_times)         
est04 <- trprob(tr.prob_prog, tr.choice = "0 4", event_times)
cgrfs_est_AJE_prog <- est00 + est02 + est04
names(cgrfs_est_AJE_prog) <- as.character(event_times)
save(cgrfs_est_AJE_prog, file="./Pseudo_data/Estimated_CGRFS/cgrfs_est_AJE_prog.RData")
# Wild bootstrap
AJE_prog_wb_values <- wb_AJE_prog(pseudo_data_prog, B, s, tau, ncores, seed=34567)
save(AJE_prog_wb_values, file="./Pseudo_data/Wild_bootstrap/AJE_prog_wb_values.RData")
# Confidence band
cb_AJE_prog_wb <- loglog_cb_wb(cgrfs_est_AJE_prog, n, AJE_prog_wb_values, alpha, B, t.1, t.2)[[1]]

## Linear combination of Kaplan-Meier estimators in the progressive six-state model
# Estimation CGRFS
est_KME <- KME_prog(pseudo_data_prog, s=s, tau=tau)
cgrfs_est_KME_comb <- est_KME[[1]]
names(cgrfs_est_KME_comb) <- as.character(event_times)
save(cgrfs_est_KME_comb, file="./Pseudo_data/Estimated_CGRFS/cgrfs_est_KME_comb.RData")
# The five Kaplan-Meier estimators
KMEs <- est_KME[2:6]
# Wild bootstrap
KME_comb_wb_values <- wb_KME_comb(pseudo_data_prog, B, s, tau, KMEs, ncores, seed=34567)
save(KME_comb_wb_values, file="./Pseudo_data/Wild_bootstrap/KME_comb_wb_values.RData")
# Confidence band
cb_KME_comb_wb <- loglog_cb_wb(cgrfs_est_KME_comb, n, KME_comb_wb_values, alpha, B, t.1, t.2)[[1]]

## Aalen-Johansen estimator in the illness-death model with recovery
# Estimation CGRFS
tr.prob_illDeath <- etm(pseudo_data_illDeath, state.names_illDeath, tra_illDeath, "cens", 0)
cgrfs_est_AJE_illDeath <- trprob(tr.prob_illDeath, tr.choice = "0 0", event_times)
names(cgrfs_est_AJE_illDeath) <- as.character(event_times)
save(cgrfs_est_AJE_illDeath, file="./Pseudo_data/Estimated_CGRFS/cgrfs_est_AJE_illDeath.RData")
# Wild bootstrap
AJE_illDeath_wb_values <- wb_AJE_illDeath(pseudo_data_illDeath, B, s, tau, ncores, seed=34567)
save(AJE_illDeath_wb_values, file="./Pseudo_data/Wild_bootstrap/AJE_illDeath_wb_values.RData")
# Confidence band
cb_AJE_illDeath_wb <- loglog_cb_wb(cgrfs_est_AJE_illDeath, n, AJE_illDeath_wb_values, 
                                   alpha, B, t.1, t.2)[[1]]

### Make Figure 2
jpeg(file = paste("./Results/Example_figure_2", "jpeg", sep = "."), 
     height = 2750, width = 5500, res = 400)
#dev.new()
par(mfrow = c(1, 2))
plot(event_times, cgrfs_est_AJE_prog, type = "s", ylim = c(0, 1), xlab = "Days post transplantation", 
     ylab = "Chronic GvHD- and relapse-free survival", col = "black", lwd = 2)
lines(event_times, cb_AJE_prog_wb[,1], type = "s", col = "black", lwd = 2, lty=2)
lines(event_times, cb_AJE_prog_wb[,2], type = "s", col = "black", lwd = 2,lty=2)
lines(event_times, cgrfs_est_AJE_illDeath, type = "s", col = "grey50", lwd = 2)
lines(event_times, cb_AJE_illDeath_wb[,1], type = "s", col = "grey50", lwd = 2, lty=2)
lines(event_times, cb_AJE_illDeath_wb[,2], type = "s", col = "grey50", lwd = 2,lty=2)
legend("topright", lty = c(1, 1), lwd = 2, col = c("black", "grey50"), 
       legend = c("Aalen-Johansen estimator (progressive six-state model)", 
                  "Aalen-Johansen estimator (illness-death model with recovery)"))

plot(event_times, cgrfs_est_AJE_prog, type = "s", ylim = c(0, 1), xlab = "Days post transplantation", 
     ylab = "Chronic GvHD- and relapse-free survival", col = "black", lwd = 2)
lines(event_times, cb_AJE_prog_wb[,1], type = "s", col = "black", lwd = 2, lty=2)
lines(event_times, cb_AJE_prog_wb[,2], type = "s", col = "black", lwd = 2,lty=2)
lines(event_times, cgrfs_est_KME_comb, type = "s", col = "grey50", lwd = 2)
lines(event_times, cb_KME_comb_wb[,1], type = "s", col = "grey50", lwd = 2, lty=2)
lines(event_times, cb_KME_comb_wb[,2], type = "s", col = "grey50", lwd = 2,lty=2)
legend("topright", lty = c(1, 1), lwd = 2, col = c("black", "grey50"), 
       legend = c("Aalen-Johansen estimator (progressive six-state model)", 
                  "Linear combination of Kaplan-Meier estimators"))
dev.off()  


######################## Part 2: Make table 3, table 4, table 5, and table 6 ########################
## Source functions
source("./Functions/approx_true_cgrfs_fct.R")
source("./Functions/simul_and_estimate_cgrfs.R")
source("./Functions/bootstraps.R")
source("./Functions/conf_interv.R")
source("./Functions/conf_bands.R")
source("./Functions/conf_interv_cov_prob.R")
source("./Functions/conf_bands_cov_prob.R")

## Parameter settings
# Number of bootstrap iterations
B <- 1000
# Number of simulated datasets
K <- 1000
# Margins of time interval [s,tau]
s <- 0
tau <- 2000
# Time points for which confidence intervals are computed
eval.times <- c(500, 750, 1000, 2000)
# Upper margins of time intervals over which the confidence bands are computed 
t.2_vec <- c(500, 750, 1000, 2000)
# Number of cores used for parallelization
ncores <- 15
# Significance level for confidence bands and confidence intervals
alpha <- 0.05

### Approximate true CGRFS (automatically saves simulated data set and the approximated 
### true CGRFS in the file "./Approximated true CGRFS")
dir.create("./Approximated_true_CGRFS")
approx_true_cgrfs_fct()


############# Make table 3 row 1-3, table 4 row 1-3, table 5 row 1-3, and table 6 #############
# Simulation of 1000 datasets with 200 patients each
dir.create("./Simulation_n=200")
# Number of patients per dataset
n <-  200
 
# Simulations and estimated CGRFS (automatically saves simulated data sets and the 
# estimated CGRFS in the  files "./Simulation_n=200" and "./Simulation_n=200/Estimated_CGRFS")
dir.create("./Simulation_n=200/Estimated_CGRFS")
simul_and_estimate_cgrfs(n, K, ncores)

# Efrons's bootstrap and wild bootstrap (automatically saves results of the bootstraps in the 
# files "./Simulation_n=200/Efrons_bootstrap" and "./Simulation_n=200/Wild_bootstrap")
dir.create("./Simulation_n=200/Efrons_bootstrap")
dir.create("./Simulation_n=200/Wild_bootstrap")
bootstraps(n, K, B, s, tau, ncores)

# Confidence intervals and confidence bands (automatically saves the intervals and bands in the 
# files "./Simulation_n=200/Confidence_intervals" and "./Simulation_n=200/Confidence_bands")
dir.create("./Simulation_n=200/Confidence_intervals")
dir.create("./Simulation_n=200/Confidence_bands")
# Table 3 row 1-3
conf_interv(eval.times, n, alpha, ncores)
tab3_rows1_3 <- conf_interv_cov_prob(eval.times, n, ncores)

# Table 4 row 1-3
# t.1: Lower margin of time intervals over which the confidence bands are computed
conf_bands(t.1=0, t.2_vec, n, alpha, B, ncores)
tab4_rows1_3 <- conf_bands_cov_prob(t.1=0, t.2_vec, n, B, ncores) 

# Table 5 row 1-3
# t.1: Lower margin of time intervals over which the confidence bands are computed
conf_bands(t.1=10, t.2_vec, n, alpha, B, ncores)
tab5_rows1_3 <- conf_bands_cov_prob(t.1=10, t.2_vec, n, B, ncores) 

# Table 6 row 1-3
# t.1: Lower margin of time intervals over which the confidence bands are computed
conf_bands(t.1=50, t.2_vec, n, alpha, B, ncores)
tab6_rows1_3 <- conf_bands_cov_prob(t.1=50, t.2_vec, n, B, ncores) 

# Table 6 row 4-6
# t.1: Lower margin of time intervals over which the confidence bands are computed
conf_bands(t.1=100, t.2_vec, n, alpha, B, ncores)
tab6_rows4_6 <- conf_bands_cov_prob(t.1=100, t.2_vec, n, B, ncores)  

# Table 6 row 7-9
# t.1: Lower margin of time intervals over which the confidence bands are computed
conf_bands(t.1=250, t.2_vec, n, alpha, B, ncores)
tab6_rows7_9 <- conf_bands_cov_prob(t.1=250, t.2_vec, n, B, ncores) 


#################### Make table 3 row 4-6, table 4 row 4-6, table 5 row 4-6 ###################
# Simulation of 1000 datasets with 400 patients each
dir.create("./Simulation_n=400")
# Number of patients per dataset
n <- 400

# Simulations and estimated CGRFS (automatically saves simulated data sets and the 
# estimated CGRFS in the files "./Simulation_n=400" and "./Simulation_n=400/Estimated_CGRFS")
dir.create("./Simulation_n=400/Estimated_CGRFS")
simul_and_estimate_cgrfs(n, K, ncores)

# Efrons's bootstrap and wild bootstrap (automatically saves results of the bootstraps in the 
# files "./Simulation_n=400/Efrons_bootstrap" and "./Simulation_n=400/Wild_bootstrap")
dir.create("./Simulation_n=400/Efrons_bootstrap")
dir.create("./Simulation_n=400/Wild_bootstrap")
bootstraps(n, K, B, s, tau, ncores)

# Confidence intervals and confidence bands (automatically saves the intervals and bands in the 
# files "./Simulation_n=400/Confidence_intervals" and "./Simulation_n=400/Confidence_bands")
dir.create("./Simulation_n=400/Confidence_intervals")
dir.create("./Simulation_n=400/Confidence_bands")
# Table 3 row 4-6
conf_interv(eval.times, n, alpha, ncores)
tab3_rows4_6 <- conf_interv_cov_prob(eval.times, n, ncores)

# Table 4 row 4-6
# t.1: Lower margin of time intervals over which the confidence bands are computed
conf_bands(t.1=0, t.2_vec, n, alpha, B, ncores)
tab4_rows4_6 <- conf_bands_cov_prob(t.1=0, t.2_vec, n, B, ncores) 

# Table 5 row 4-6
# t.1: Lower margin of time intervals over which the confidence bands are computed
conf_bands(t.1=10, t.2_vec, n, alpha, B, ncores)
tab5_rows4_6 <- conf_bands_cov_prob(t.1=10, t.2_vec, n, B, ncores) 


#################### Make table 3 row 7-9, table 4 row 7-9, table 5 row 7-9 ###################
# Simulation of 1000 datasets with 1000 patients each
dir.create("./Simulation_n=1000")
# Number of patients per dataset
n <- 1000

# Simulations and estimated CGRFS (automatically saves simulated data sets and the 
# estimated CGRFS in the files "./Simulation_n=1000" and "./Simulation_n=1000/Estimated_CGRFS")
dir.create("./Simulation_n=1000/Estimated_CGRFS")
simul_and_estimate_cgrfs(n, K, ncores)

# Efrons's bootstrap and wild bootstrap (automatically saves results of the bootstraps in the 
# files "./Simulation_n=1000/Efrons_bootstrap" and "./Simulation_n=1000/Wild_bootstrap")
dir.create("./Simulation_n=1000/Efrons_bootstrap")
dir.create("./Simulation_n=1000/Wild_bootstrap")
bootstraps(n, K, B, s, tau, ncores)

# Confidence intervals and confidence bands (automatically saves the intervals and bands in the 
# files "./Simulation_n=1000/Confidence_intervals" and "./Simulation_n=1000/Confidence_bands")
dir.create("./Simulation_n=1000/Confidence_intervals")
dir.create("./Simulation_n=1000/Confidence_bands")
# Table 3 row 7-9
conf_interv(eval.times, n, alpha, ncores)
tab3_rows7_9 <- conf_interv_cov_prob(eval.times, n, ncores)

# Table 4 row 7-9
# t.1: Lower margin of time intervals over which the confidence bands are computed
conf_bands(t.1=0, t.2_vec, n, alpha, B, ncores)
tab4_rows7_9 <- conf_bands_cov_prob(t.1=0, t.2_vec, n, B, ncores)  

# Table 5 row 7-9
# t.1: Lower margin of time intervals over which the confidence bands are computed
conf_bands(t.1=10, t.2_vec, n, alpha, B, ncores)
tab5_rows7_9 <- conf_bands_cov_prob(t.1=10, t.2_vec, n, B, ncores) 

########################### Make table 3, table 4, table 5, table 6 ###########################
table_3 <- rbind(tab3_rows1_3, tab3_rows4_6, tab3_rows7_9)
save(table_3, file="./Results/Table_3.RData") 

table_4 <- rbind(tab4_rows1_3, tab4_rows4_6, tab4_rows7_9)
save(table_4, file="./Results/Table_4.RData") 

table_5 <- rbind(tab5_rows1_3, tab5_rows4_6, tab5_rows7_9)
save(table_5, file="./Results/Table_5.RData") 

table_6 <- rbind(tab6_rows1_3, tab6_rows4_6, tab6_rows7_9)
save(table_6, file="./Results/Table_6.RData")
